# Supplementary material for: Sthenelais onca sp. nov. (Phyllodocida, Sigalionidae) from a sandy beach on the North Pacific coast of Costa Rica
Source: Zookeys. 2026 Apr 24;1278:73–93. doi: 10.3897/zookeys.1278.176443 (PMC13135203; doi:10.3897/zookeys.1278.176443)
Supplement: XML Treatment for Sthenelais onca [file zookeys.1278.176443-treatment1.xml]

<!DOCTYPE tp:taxon-treatment
  PUBLIC "-//TaxonX//DTD Taxonomic Treatment Publishing DTD v0 20100105//EN" "tax-treatment-NSO.dtd">
<tp:taxon-treatment xmlns:tp="http://www.plazi.org/taxpub"><tp:treatment-meta><kwd-group><label>Taxon classification</label><kwd>
                <named-content content-type="kingdom">Animalia</named-content>
              </kwd><kwd>
                <named-content content-type="order">Phyllodocida</named-content>
              </kwd><kwd>
                <named-content content-type="family">Sigalionidae</named-content>
              </kwd></kwd-group><mixed-citation publication-type="journal"><person-group><name><surname>Sibaja-Cordero</surname><given-names>Jeffrey A.</given-names></name><name><surname>Miranda-García</surname><given-names>Waiomi</given-names></name></person-group><article-title><italic><tp:taxon-name><tp:taxon-name-part taxon-name-part-type="genus" reg="Sthenelais">Sthenelais</tp:taxon-name-part> <tp:taxon-name-part taxon-name-part-type="species" reg="onca">onca</tp:taxon-name-part></tp:taxon-name></italic> sp. nov. (<tp:taxon-name><tp:taxon-name-part taxon-name-part-type="order" reg="Phyllodocida">Phyllodocida</tp:taxon-name-part></tp:taxon-name>, <tp:taxon-name><tp:taxon-name-part taxon-name-part-type="family" reg="Sigalionidae">Sigalionidae</tp:taxon-name-part></tp:taxon-name>) from a sandy beach on the North Pacific coast of Costa Rica</article-title><source>Zookeys</source><day>24</day><month>04</month><year>2026</year><volume>1278</volume><fpage>73</fpage><lpage>93</lpage><pub-id pub-id-type="doi">10.3897/zookeys.1278.176443</pub-id></mixed-citation></tp:treatment-meta><tp:nomenclature><tp:taxon-name><object-id xmlns:xlink="http://www.w3.org/1999/xlink" content-type="arpha" xlink:type="simple">26F5CA5F-C41F-5D87-B5C2-5DEBA853542E</object-id>
                    		<tp:taxon-name-part taxon-name-part-type="genus" reg="Sthenelais">Sthenelais</tp:taxon-name-part> <tp:taxon-name-part taxon-name-part-type="species" reg="onca">onca</tp:taxon-name-part>
                    	
                    		<object-id xmlns:xlink="http://www.w3.org/1999/xlink" content-type="zoobank" xlink:type="simple">https://zoobank.org/77E85DB9-ABF9-4F9C-9795-A2664484A7DE</object-id>
                    	</tp:taxon-name><tp:taxon-status xmlns:xlink="http://www.w3.org/1999/xlink" xlink:type="simple">sp. nov.</tp:taxon-status><xref ref-type="fig" rid="F3">Figs 3</xref><xref ref-type="fig" rid="F4">, 4</xref><xref ref-type="fig" rid="F5">, 5</xref></tp:nomenclature><tp:treatment-sec sec-type="Specimens examined"><title>Specimens examined.</title><p><bold><italic>Holotype</italic></bold>: Costa Rica • Guanacaste, Naranjo Beach; <named-content xmlns:xlink="http://www.w3.org/1999/xlink" content-type="dwc:verbatimCoordinates" xlink:type="simple">10°45'53.712"N, 85°39'27.323"W</named-content>; 0 m a.s.l.; 25 Feb. 2016; J. Sibaja leg., J. C. Azofeifa leg., Y. Vega leg., G. Ampié leg.; sand, low tide, fixed in 95% ethanol; Process ID: <ext-link xmlns:xlink="http://www.w3.org/1999/xlink" xlink:href="http://www.boldsystems.org/index.php/Public_RecordView?processid=BMAR014-17" ext-link-type="uri" xlink:type="simple">BMAR014-17</ext-link>; GenBank: <ext-link xmlns:xlink="http://www.w3.org/1999/xlink" xlink:href="PX556434" ext-link-type="gen" xlink:type="simple">PX556434</ext-link>; MZ-<abbrev xmlns:xlink="http://www.w3.org/1999/xlink" xlink:title="University of Costa Rica" xlink:type="simple">UCR</abbrev>-387-07. <bold><italic>Paratypes</italic></bold>: Costa Rica • 3; Guanacaste, Naranjo Beach; <named-content xmlns:xlink="http://www.w3.org/1999/xlink" content-type="dwc:verbatimCoordinates" xlink:type="simple">10°45'53.712"N, 85°39'27.323"W</named-content>; 0 m a.s.l.; 25 Feb. 2016; J. Sibaja-Cordero leg., J. C. Azofeifa leg., Y. Vega leg., G. Ampié leg.; sand, low tide, fixed in 95% ethanol; <abbrev xmlns:xlink="http://www.w3.org/1999/xlink" xlink:title="Barcode of Life Data Systems" xlink:type="simple">BOLD</abbrev> Process ID: <ext-link xmlns:xlink="http://www.w3.org/1999/xlink" xlink:href="http://www.boldsystems.org/index.php/Public_RecordView?processid=BMAR008-17" ext-link-type="uri" xlink:type="simple">BMAR008-17</ext-link>, <ext-link xmlns:xlink="http://www.w3.org/1999/xlink" xlink:href="http://www.boldsystems.org/index.php/Public_RecordView?processid=BMAR009-17" ext-link-type="uri" xlink:type="simple">BMAR009-17</ext-link>, <ext-link xmlns:xlink="http://www.w3.org/1999/xlink" xlink:href="http://www.boldsystems.org/index.php/Public_RecordView?processid=BMAR015-17" ext-link-type="uri" xlink:type="simple">BMAR015-17</ext-link>, GenBank: <ext-link xmlns:xlink="http://www.w3.org/1999/xlink" xlink:href="PX556436" ext-link-type="gen" xlink:type="simple">PX556436</ext-link>, <ext-link xmlns:xlink="http://www.w3.org/1999/xlink" xlink:href="PX556435" ext-link-type="gen" xlink:type="simple">PX556435</ext-link>, <ext-link xmlns:xlink="http://www.w3.org/1999/xlink" xlink:href="PX556433" ext-link-type="gen" xlink:type="simple">PX556433</ext-link>; MZ-<abbrev xmlns:xlink="http://www.w3.org/1999/xlink" xlink:title="University of Costa Rica" xlink:type="simple">UCR</abbrev>-387-01, MZ-<abbrev xmlns:xlink="http://www.w3.org/1999/xlink" xlink:title="University of Costa Rica" xlink:type="simple">UCR</abbrev>-387-02, MZ-<abbrev xmlns:xlink="http://www.w3.org/1999/xlink" xlink:title="University of Costa Rica" xlink:type="simple">UCR</abbrev>-387-08. Costa Rica • 3; Guanacaste, Naranjo Beach; <named-content xmlns:xlink="http://www.w3.org/1999/xlink" content-type="dwc:verbatimCoordinates" xlink:type="simple">10°47'25.55"N, 85°40'31.12"W</named-content>; 0 m a.s.l.; 11 May. 2024; J. Sibaja-Cordero leg., W. Miranda-García leg.; sand, low tide, fixed in 95% ethanol; <abbrev xmlns:xlink="http://www.w3.org/1999/xlink" xlink:title="Barcode of Life Data Systems" xlink:type="simple">BOLD</abbrev> Process ID: <ext-link xmlns:xlink="http://www.w3.org/1999/xlink" xlink:href="http://www.boldsystems.org/index.php/Public_RecordView?processid=BMAR6330-25" ext-link-type="uri" xlink:type="simple">BMAR6330-25</ext-link>; GenBank: <ext-link xmlns:xlink="http://www.w3.org/1999/xlink" xlink:href="PX556432" ext-link-type="gen" xlink:type="simple">PX556432</ext-link>; MZ-<abbrev xmlns:xlink="http://www.w3.org/1999/xlink" xlink:title="University of Costa Rica" xlink:type="simple">UCR</abbrev>-2528-04. BIN: <ext-link xmlns:xlink="http://www.w3.org/1999/xlink" xlink:href="http://boldsystems.org/index.php/Public_BarcodeCluster?clusteruri=BOLD:ADL0665" ext-link-type="uri" xlink:type="simple">ADL0665</ext-link> for all specimens.</p></tp:treatment-sec><tp:treatment-sec sec-type="Description"><title>Description.</title><p>Holotype (MZ-<abbrev xmlns:xlink="http://www.w3.org/1999/xlink" xlink:title="University of Costa Rica" xlink:type="simple">UCR</abbrev> 387-07) complete, well preserved, 67 mm long, 3.6 mm wide, 174 chaetigers. Paratypes well preserved, (MZ-<abbrev xmlns:xlink="http://www.w3.org/1999/xlink" xlink:title="University of Costa Rica" xlink:type="simple">UCR</abbrev> 387-01, 387-08, 2528-04) complete, (MZ-<abbrev xmlns:xlink="http://www.w3.org/1999/xlink" xlink:title="University of Costa Rica" xlink:type="simple">UCR</abbrev> 387-02, 2528-04) incomplete, 22-110 mm long, 2.4-4 mm wide, 83-197 chaetigers. Left chaetigers 3, 4, and 60 extracted for characterization. Live coloration with faint orange, dorsal median line; lateral grayish longitudinal striations present. Color in alcohol yellow to whitish (Figs <xref ref-type="fig" rid="F3">3A</xref>, <xref ref-type="fig" rid="F4">4A</xref>).</p><fig id="F3" position="float" orientation="portrait"><object-id xmlns:xlink="http://www.w3.org/1999/xlink" content-type="doi" xlink:type="simple">10.3897/zookeys.1278.176443.figure3</object-id><object-id xmlns:xlink="http://www.w3.org/1999/xlink" content-type="arpha" xlink:type="simple">4E313C94-5D09-5764-960F-0EEA862292DC</object-id><label>Figure 3.</label><caption><p><italic><tp:taxon-name><tp:taxon-name-part taxon-name-part-type="genus" reg="Sthenelais">Sthenelais</tp:taxon-name-part> <tp:taxon-name-part taxon-name-part-type="species" reg="onca">onca</tp:taxon-name-part></tp:taxon-name></italic> sp. nov., holotype (MZ-<abbrev xmlns:xlink="http://www.w3.org/1999/xlink" xlink:title="University of Costa Rica" xlink:type="simple">UCR</abbrev> 387-07). <bold>A</bold>. Anterior, median, and posterior body segments, dorsal view; <bold>B</bold>. Prostomium, dorsal view; <bold>C</bold>. Prostomium and peristomium, ventral view; <bold>D</bold>. Pygidium, dorsal view. Abbreviations: 1 Ch = first chaetiger, Au = auricle, CMA = ceratophore of median antenna, Cs = cirrus scar, dTC = dorsal tentacular cirrus, El = elytrophore, LA = lateral antenna, M = mouth, MA = median antenna, Oc = ocelli, Pa = ventral palps, vTC = ventral tentacular cirrus. Scale bars: 1 cm (<bold>A</bold>); 50 μm (<bold>B</bold>); 100 μm (<bold>C, D</bold>).</p></caption><graphic xmlns:xlink="http://www.w3.org/1999/xlink" xlink:href="zookeys-1278-073_article-176443__-g003.jpg" id="oo_1607415.jpg" position="float" orientation="portrait" xlink:type="simple"><uri content-type="original_file" xlink:type="simple">https://binary.pensoft.net/fig/1607415</uri></graphic></fig><fig id="F4" position="float" orientation="portrait"><object-id xmlns:xlink="http://www.w3.org/1999/xlink" content-type="doi" xlink:type="simple">10.3897/zookeys.1278.176443.figure4</object-id><object-id xmlns:xlink="http://www.w3.org/1999/xlink" content-type="arpha" xlink:type="simple">14EAF5A9-D481-5FC2-B060-6400AECBF67F</object-id><label>Figure 4.</label><caption><p><italic><tp:taxon-name><tp:taxon-name-part taxon-name-part-type="genus" reg="Sthenelais">Sthenelais</tp:taxon-name-part> <tp:taxon-name-part taxon-name-part-type="species" reg="onca">onca</tp:taxon-name-part></tp:taxon-name></italic> sp. nov. paratypes (MZ-<abbrev xmlns:xlink="http://www.w3.org/1999/xlink" xlink:title="University of Costa Rica" xlink:type="simple">UCR</abbrev> 387-02, 387-08). <bold>A</bold>. Paratype MZ-<abbrev xmlns:xlink="http://www.w3.org/1999/xlink" xlink:title="University of Costa Rica" xlink:type="simple">UCR</abbrev> 387-02, complete specimen; <bold>B</bold>. Anterior region showing live coloration and the elytral notch; <bold>C</bold>. Paratype MZ-<abbrev xmlns:xlink="http://www.w3.org/1999/xlink" xlink:title="University of Costa Rica" xlink:type="simple">UCR</abbrev> 387-08, detail of ventral cirrus; <bold>D</bold>. Paratype MZ-<abbrev xmlns:xlink="http://www.w3.org/1999/xlink" xlink:title="University of Costa Rica" xlink:type="simple">UCR</abbrev> 387-08, median chaetigers. The lower group of neurochaetae corresponds to compound falcigers with smooth shafts. Abbreviations: VC = ventral cirrus. Scale bar: 1 mm (<bold>A</bold>).</p></caption><graphic xmlns:xlink="http://www.w3.org/1999/xlink" xlink:href="zookeys-1278-073_article-176443__-g004.jpg" id="oo_1607416.jpg" position="float" orientation="portrait" xlink:type="simple"><uri content-type="original_file" xlink:type="simple">https://binary.pensoft.net/fig/1607416</uri></graphic></fig><p><bold><italic>Prostomium</italic></bold>: Prostomium with small lateral auricles on ceratophore of median antenna (Fig. <xref ref-type="fig" rid="F3">3B</xref>). Two pairs of eyes present, one dorsal and one anterior-dorsal pair between the median antenna and first chaetiger (Fig. <xref ref-type="fig" rid="F3">3B</xref>). Palps extending ventrally to about segments 15-16 (Fig. <xref ref-type="fig" rid="F3">3C</xref>). Live coloration orange (Fig. <xref ref-type="fig" rid="F4">4B</xref>).</p><p><bold><italic>Parapodia</italic></bold>: Biramous. Anterior parapodia closely together, slightly smaller than those of midbody segments; posterior parapodia gradually decreasing in size and becoming more closely spaced (Fig. <xref ref-type="fig" rid="F3">3A, D</xref>). First chaetiger directed anteriorly, bearing a dorsal tentacular cirrus three times larger than ventral tentacular cirrus (Fig. <xref ref-type="fig" rid="F3">3C</xref>), and a small dorsal tentacular crest (Fig. <xref ref-type="fig" rid="F3">3A</xref>).</p><p>In following chaetigers, ventral cirri two times smaller than dorsal tentacular cirri, mostly smooth, with small distal protuberances (Fig. <xref ref-type="fig" rid="F4">4C</xref>). Stylodes without papillae, with digitiform extensions on notopodial bract (Fig. <xref ref-type="fig" rid="F5">5A</xref>) and on neuropodial lobes of chaetiger 4; in median and posterior segments, single stylodes present on notopodial bract and on anterodorsal bract of neuropodium.</p><fig id="F5" position="float" orientation="portrait"><object-id xmlns:xlink="http://www.w3.org/1999/xlink" content-type="doi" xlink:type="simple">10.3897/zookeys.1278.176443.figure5</object-id><object-id xmlns:xlink="http://www.w3.org/1999/xlink" content-type="arpha" xlink:type="simple">1BBF6E17-218E-574D-A6BF-0FF65F75B05D</object-id><label>Figure 5.</label><caption><p><italic><tp:taxon-name><tp:taxon-name-part taxon-name-part-type="genus" reg="Sthenelais">Sthenelais</tp:taxon-name-part> <tp:taxon-name-part taxon-name-part-type="species" reg="onca">onca</tp:taxon-name-part></tp:taxon-name></italic> sp. nov., paratype (MZ-<abbrev xmlns:xlink="http://www.w3.org/1999/xlink" xlink:title="University of Costa Rica" xlink:type="simple">UCR</abbrev> 387-08). <bold>A</bold>. Fourth chaetiger; <bold>B</bold>. Median chaetiger; <bold>C</bold>. Supra-neuroacicular simple spinose spiniger; <bold>D</bold>. Sub-neuroacicular single-bladed falciger with a bifid tip; <bold>E</bold>. Neuropodial multiarticulate falciger with a bifid tip; <bold>F</bold>. Elytron from median segments. Abbreviations: Ct = ctenidium; DC = dorsal cirrus; NeA = neuroacicula; NtA = notoacicula; PoL = post-chaetal lobe; PrL = pre-chaetal lobe; St = stylodes; VC = ventral cirrus. Scale bars: 50 μm (<bold>A, B</bold>); 5 μm (<bold>C, D, E</bold>); 100 μm (<bold>F</bold>).</p></caption><graphic xmlns:xlink="http://www.w3.org/1999/xlink" xlink:href="zookeys-1278-073_article-176443__-g005.jpg" id="oo_1607417.jpg" position="float" orientation="portrait" xlink:type="simple"><uri content-type="original_file" xlink:type="simple">https://binary.pensoft.net/fig/1607417</uri></graphic></fig><p><bold><italic>Chaetae</italic></bold>: Notochaetae serrated, with capillary unidentate tips. Neurochaetae arranged in distinct fascicles. Dorsalmost supra-neuroacicular fascicle consists of three to eight simple spinose spinigers (Fig. <xref ref-type="fig" rid="F5">5C</xref>). Remaining supra-neuroacicular fascicles with multiarticulated falcigers. Sub-neuroacicular fascicle of articulated single-bladed falcigers present (Fig. <xref ref-type="fig" rid="F5">5D</xref>), plus a more ventral fascicle of long, multiarticulate falcigers. Multiarticulate falcigers with six to eight articles (Fig. <xref ref-type="fig" rid="F5">5E</xref>). Articulate and multiarticulate falcigers bidentate. All falciger types lack serrations on shaft (Figs <xref ref-type="fig" rid="F4">4D</xref>, <xref ref-type="fig" rid="F5">5D–E</xref>).</p><p><bold><italic>Elytra</italic></bold>: Elytra subreniform, lateral borders with a row of filiform papillae (Fig. <xref ref-type="fig" rid="F5">5F</xref>). Pale in the inner region, bordered by low, rounded, dark gray microtubercles. First pair of elytra with rounded superior margins, covering and extending beyond prostomium (Fig. <xref ref-type="fig" rid="F3">3B</xref>). Elytra absent on segments 3, 6, and 8, alternating with segment 27. Following anterior elytra with a notch (Fig. <xref ref-type="fig" rid="F4">4B</xref>) on supra-interior margin, gradually diminishing and disappearing by segment 27. Anterior elytral length decreasing posteriorly to segment 27, constant from segment 27 onwards. Cirriform ciliate branchia present lateral to elytral insertion.</p><p><bold><italic>Pygidium</italic></bold>: Caudal cirri absent, loss cannot be ruled out (Fig. <xref ref-type="fig" rid="F3">3D</xref>).</p></tp:treatment-sec><tp:treatment-sec sec-type="Remarks"><title>Remarks.</title><p><italic><tp:taxon-name><tp:taxon-name-part taxon-name-part-type="genus" reg="Sthenelais">Sthenelais</tp:taxon-name-part> <tp:taxon-name-part taxon-name-part-type="species" reg="onca">onca</tp:taxon-name-part></tp:taxon-name></italic> sp. nov. is distinguished from other <italic><tp:taxon-name><tp:taxon-name-part taxon-name-part-type="genus" reg="Sthenelais">Sthenelais</tp:taxon-name-part></tp:taxon-name></italic> species from the region and surrounding areas by the lack of serrations on the chaetal shaft throughout the body (see Suppl. material <xref ref-type="supplementary-material" rid="S3">3</xref>); for example, <italic><tp:taxon-name><tp:taxon-name-part taxon-name-part-type="genus" reg="Sthenelais">S.</tp:taxon-name-part> <tp:taxon-name-part taxon-name-part-type="species" reg="helenae">helenae</tp:taxon-name-part></tp:taxon-name></italic> and <italic><tp:taxon-name><tp:taxon-name-part taxon-name-part-type="genus" reg="Sthenelais">S.</tp:taxon-name-part> <tp:taxon-name-part taxon-name-part-type="species" reg="fusca">fusca</tp:taxon-name-part></tp:taxon-name></italic> have multiple spinose rows on the chaetal shaft. Genetically, <italic><tp:taxon-name><tp:taxon-name-part taxon-name-part-type="genus" reg="Sthenelais">S.</tp:taxon-name-part> <tp:taxon-name-part taxon-name-part-type="species" reg="onca">onca</tp:taxon-name-part></tp:taxon-name></italic> sp. nov. is most similar to <italic><tp:taxon-name><tp:taxon-name-part taxon-name-part-type="genus" reg="Sthenelais">S.</tp:taxon-name-part> <tp:taxon-name-part taxon-name-part-type="species" reg="limicola">limicola</tp:taxon-name-part></tp:taxon-name></italic>, and both species share smooth chaetal shaft of neurochaetae. They differ in geographic distribution and elytral morphology. <italic><tp:taxon-name><tp:taxon-name-part taxon-name-part-type="genus" reg="Sthenelais">Sthenelais</tp:taxon-name-part> <tp:taxon-name-part taxon-name-part-type="species" reg="onca">onca</tp:taxon-name-part></tp:taxon-name></italic> sp. nov. has a notch on the supra-interior margin of the anterior elytra, whereas <italic><tp:taxon-name><tp:taxon-name-part taxon-name-part-type="genus" reg="Sthenelais">S.</tp:taxon-name-part> <tp:taxon-name-part taxon-name-part-type="species" reg="limicola">limicola</tp:taxon-name-part></tp:taxon-name></italic> has a notch on the outer margin of posterior elytra (<xref ref-type="bibr" rid="B3">Barnich and van Haaren 2021</xref>).</p><p><italic><tp:taxon-name><tp:taxon-name-part taxon-name-part-type="genus" reg="Sthenelais">Sthenelais</tp:taxon-name-part> <tp:taxon-name-part taxon-name-part-type="species" reg="onca">onca</tp:taxon-name-part></tp:taxon-name></italic> sp. nov. differs from congeners with smooth-shafted chaetae by its subreniform elytra with a distinct anterior notch, a pale background with a dark gray shade, and consistently bidentate compound neurochaetae. Elytral differences among these species include the absence of a notch (<italic><tp:taxon-name><tp:taxon-name-part taxon-name-part-type="genus" reg="Sthenelais">S.</tp:taxon-name-part> <tp:taxon-name-part taxon-name-part-type="species" reg="anocula">anocula</tp:taxon-name-part></tp:taxon-name></italic> Day, 1973) or a different position of the notch, as in <italic><tp:taxon-name><tp:taxon-name-part taxon-name-part-type="genus" reg="Sthenelais">S.</tp:taxon-name-part> <tp:taxon-name-part taxon-name-part-type="species" reg="limicola">limicola</tp:taxon-name-part></tp:taxon-name></italic> Ehlers, 1864 (<xref ref-type="bibr" rid="B3">Barnich and van Haaren 2021</xref>); differences in elytra coloration (<italic><tp:taxon-name><tp:taxon-name-part taxon-name-part-type="genus" reg="Sthenelais">S.</tp:taxon-name-part> <tp:taxon-name-part taxon-name-part-type="species" reg="chathamensis">chathamensis</tp:taxon-name-part></tp:taxon-name></italic> Knox, 1960; <italic><tp:taxon-name><tp:taxon-name-part taxon-name-part-type="genus" reg="Sthenelais">S.</tp:taxon-name-part> <tp:taxon-name-part taxon-name-part-type="species" reg="gracilis">gracilis</tp:taxon-name-part></tp:taxon-name></italic> Verrill, 1879; <italic><tp:taxon-name><tp:taxon-name-part taxon-name-part-type="genus" reg="Sthenelais">S.</tp:taxon-name-part> <tp:taxon-name-part taxon-name-part-type="species" reg="malayana">malayana</tp:taxon-name-part></tp:taxon-name></italic> Horst, 1917); elytra lobulations in the margins (<italic><tp:taxon-name><tp:taxon-name-part taxon-name-part-type="genus" reg="Sthenelais">S.</tp:taxon-name-part> <tp:taxon-name-part taxon-name-part-type="species" reg="filamentosus">filamentosus</tp:taxon-name-part></tp:taxon-name></italic> Ditlevsen, 1917; <italic><tp:taxon-name><tp:taxon-name-part taxon-name-part-type="genus" reg="Sthenelais">S.</tp:taxon-name-part> <tp:taxon-name-part taxon-name-part-type="species" reg="pectinata">pectinata</tp:taxon-name-part></tp:taxon-name></italic> Thomassin, 1970); and triangular shape of the first elytra (<italic><tp:taxon-name><tp:taxon-name-part taxon-name-part-type="genus" reg="Sthenelais">S.</tp:taxon-name-part> <tp:taxon-name-part taxon-name-part-type="species" reg="blanchardi">blanchardi</tp:taxon-name-part></tp:taxon-name></italic>). Neurochaetal differences include the absence of bidentate tips in <italic><tp:taxon-name><tp:taxon-name-part taxon-name-part-type="genus" reg="Sthenelais">S.</tp:taxon-name-part> <tp:taxon-name-part taxon-name-part-type="species" reg="anocula">anocula</tp:taxon-name-part></tp:taxon-name></italic>, capillary-tipped neurochaetae in <italic><tp:taxon-name><tp:taxon-name-part taxon-name-part-type="genus" reg="Sthenelais">S.</tp:taxon-name-part> <tp:taxon-name-part taxon-name-part-type="species" reg="gracilis">gracilis</tp:taxon-name-part></tp:taxon-name></italic>, and unidentate tips in <italic><tp:taxon-name><tp:taxon-name-part taxon-name-part-type="genus" reg="Sthenelais">S.</tp:taxon-name-part> <tp:taxon-name-part taxon-name-part-type="species" reg="filamentosus">filamentosus</tp:taxon-name-part></tp:taxon-name></italic> and <italic><tp:taxon-name><tp:taxon-name-part taxon-name-part-type="genus" reg="Sthenelais">S.</tp:taxon-name-part> <tp:taxon-name-part taxon-name-part-type="species" reg="chathamensis">chathamensis</tp:taxon-name-part></tp:taxon-name></italic>.</p></tp:treatment-sec><tp:treatment-sec sec-type="Habitat"><title>Habitat.</title><p>Intertidal zone, sandy beach. Buried in sand of the surf and saturated zones. Playa Naranjo, Guanacaste, Costa Rica.</p></tp:treatment-sec><tp:treatment-sec sec-type="Etymology"><title>Etymology.</title><p>The specific epithet <italic>onca</italic> is a noun in apposition referring to the jaguar (<italic><tp:taxon-name><tp:taxon-name-part taxon-name-part-type="genus" reg="Panthera">Panthera</tp:taxon-name-part> <tp:taxon-name-part taxon-name-part-type="species" reg="onca">onca</tp:taxon-name-part></tp:taxon-name></italic>), which is also found in Playa Naranjo, Costa Rica. <italic><tp:taxon-name><tp:taxon-name-part taxon-name-part-type="genus" reg="Sthenelais">Sthenelais</tp:taxon-name-part> <tp:taxon-name-part taxon-name-part-type="species" reg="onca">onca</tp:taxon-name-part></tp:taxon-name></italic> sp. nov. bears elytra with a ringed pattern and a sandy and dark gray color scheme resembling the jaguar’s coat (Fig. <xref ref-type="fig" rid="F4">4A, B</xref>). This polychaete is presumed to be a predator (<xref ref-type="bibr" rid="B55">Rouse et al. 2022</xref>), as is the jaguar, which preys upon sea turtles that visit the beach, and other animals in Playa Naranjo (<xref ref-type="bibr" rid="B44">Montalvo et al. 2020</xref>).</p></tp:treatment-sec><tp:treatment-sec><!--Section generated to contain objects referenced in tp:taxon-treatment.--><supplementary-material xmlns:xlink="http://www.w3.org/1999/xlink" id="S3" position="float" orientation="portrait" xlink:type="simple"><object-id content-type="doi" xlink:type="simple">10.3897/zookeys.1278.176443.suppl3</object-id><object-id content-type="arpha" xlink:type="simple">E6F09DE0-708D-5488-BE2B-6E81A87D48AF</object-id><label>Supplementary material 3</label><caption><p><italic><tp:taxon-name><tp:taxon-name-part taxon-name-part-type="genus" reg="Sthenelais">Sthenelais</tp:taxon-name-part></tp:taxon-name></italic> species distribution and neurosetae characteristics</p></caption><statement content-type="dataType"><label>Data type</label><p>xlsx</p></statement><statement content-type="notes"><label>Explanation note</label><p>Distribution of species of <italic><tp:taxon-name><tp:taxon-name-part taxon-name-part-type="genus" reg="Sthenelais">Sthenelais</tp:taxon-name-part></tp:taxon-name></italic>, and neurosetae characteristics with references to original species descriptions.</p></statement><media xlink:href="zookeys-1278-073_article-176443__-s003.xlsx" mimetype="application" mime-subtype="vnd.openxmlformats-officedocument.spreadsheetml.sheet" position="float" orientation="portrait" id="oo_1607420.xlsx" xlink:type="simple"><uri content-type="original_file" xlink:type="simple">https://binary.pensoft.net/file/1607420</uri></media><permissions><license xlink:type="simple"><license-p>This dataset is made available under the Open Database License (<ext-link ext-link-type="uri" xlink:href="http://opendatacommons.org/licenses/odbl/1.0/" xlink:type="simple">http://opendatacommons.org/licenses/odbl/1.0/</ext-link>). The Open Database License (ODbL) is a license agreement intended to allow users to freely share, modify, and use this Dataset while maintaining this same freedom for others, provided that the original source and author(s) are credited.</license-p></license></permissions><attrib specific-use="authors"> Jeffrey A. Sibaja-Cordero, Waiomi Miranda-García</attrib></supplementary-material></tp:treatment-sec><ref-list><ref id="B3"><mixed-citation xmlns:xlink="http://www.w3.org/1999/xlink" xlink:type="simple">Barnich R, van Haaren T (2021) Revision of <italic><tp:taxon-name><tp:taxon-name-part taxon-name-part-type="genus">Sthenelais</tp:taxon-name-part></tp:taxon-name></italic> Kinberg, 1856, <italic><tp:taxon-name><tp:taxon-name-part taxon-name-part-type="genus">Fimbriosthenelais</tp:taxon-name-part></tp:taxon-name></italic> Pettibone, 1971 and <italic><tp:taxon-name><tp:taxon-name-part taxon-name-part-type="genus">Eusthenelais</tp:taxon-name-part></tp:taxon-name></italic> McIntosh, 1876 (<tp:taxon-name><tp:taxon-name-part taxon-name-part-type="class">Polychaeta</tp:taxon-name-part></tp:taxon-name>, <tp:taxon-name><tp:taxon-name-part taxon-name-part-type="family">Sigalionidae</tp:taxon-name-part></tp:taxon-name>) in the Northeast Atlantic. European Journal of Taxonomy 740: 138–171. <ext-link xlink:href="10.5852/ejt.2021.740.1287" ext-link-type="doi" xlink:type="simple">https://doi.org/10.5852/ejt.2021.740.1287</ext-link></mixed-citation></ref><ref id="B55"><mixed-citation xmlns:xlink="http://www.w3.org/1999/xlink" xlink:type="simple">Rouse GW, Pleijel F, Ekin T (2022) <tp:taxon-name><tp:taxon-name-part taxon-name-part-type="phylum">Annelida</tp:taxon-name-part></tp:taxon-name>. Oxford University Press, Oxford, 432 pp.</mixed-citation></ref><ref id="B44"><mixed-citation xmlns:xlink="http://www.w3.org/1999/xlink" xlink:type="simple">Montalvo VH, Fuller TK, Saénz‐Bolaños C, Cruz-Díaz JC, Hagnauer I, Herrera H, Carrillo E (2020) Influence of sea turtle nesting on hunting behavior and movements of jaguars in the dry forest of northwest Costa Rica. Biotropica 52(6): 1076–1083. <ext-link xlink:href="10.1111/btp.12803" ext-link-type="doi" xlink:type="simple">https://doi.org/10.1111/btp.12803</ext-link></mixed-citation></ref></ref-list></tp:taxon-treatment>
