# Supplementary material for: Sthenelais onca sp. nov. (Phyllodocida, Sigalionidae) from a sandy beach on the North Pacific coast of Costa Rica
Source: Zookeys. 2026 Apr 24;1278:73–93. doi: 10.3897/zookeys.1278.176443 (PMC13135203; doi:10.3897/zookeys.1278.176443)
Supplement: Supplementary material 1 — Sthenelais nexus [file zookeys-1278-073_article-176443__-s001.nex]

#NEXUS
begin data;
   dimensions ntax=68 nchar=585;
   format datatype=dna missing=N matchchar=. gap=-;
   matrix

AY583699.1_Sigalion_bandaensis_A 
------------------------------ggacaaccaggtgccttattaggaagagatcaattatataacacaatt
gtaactgcccatgcattcttaataattttctttctagttataccagtcctaattggtggatttggtaactgactcctt
ccactaatacttggagcaccagatatggcatttcctcgattaaataacctaagattttgacttcttcccccatccctc
actctattagttatatcaccgncagtagaaagaggagttggaacaggatgaactgtatatccacctcttgcaggaaat
atagcccatgcaggcccatcagtagaccttgccatcttttcccttcacttagccggtacatcttcaattctaggatca
atcaactttattactacagttattaatatacgatcatcaggactacgtttagaacgagtaccgttatttgtatgatcc
ttaaaagtcacaaccattcttcttctattatccctccagttttagcaggagcaattactatacttttaacagatcgaa
atcttaatacagccttctttgacccagcggnaggaggag
KX946850.1_Fimbriosthenelais_zet 
tcaataagcctcttaattcgagcagaactc........c..at.t..............c...c....c.....t...
.....c.....c..t...c..........t.....t........ta.tt..g....a........a........aa..
..c..t.....c..t..c.....c..a..c.....a..cc.......ta..........g..c..g.....c..a..a
.t...cc.tc..tcc...agag.c.......a......c.....c........a..c........ct.a...tct..c
..c......ag...ag..........t.....t..t.....a......a.t..a..a.tc..c..t........gg.t
c.a.....c..c..a.....cc.a..........acaag..t.....ac.t........t..a........t...g.t
gct.....a..tg....c..a........gaga....t..cc.......g.....c..c..g..ac............
....a.....t..............g..a.g...g....
CMBIA504-11_Sthenelais_verruculo 
tctataaggctattaattcgagctgaactt..g.....g..a..tc..c.c...........gc.c..c.....t..c
..g.....t..c..t.....g........t.....t........ca.t..c.....a........a..t.....ta..
..c........g..t..t..t..c.....g.....c..c.....c..ta.............c..c..a..c.....t
.t...tc..c..tc....ag.ctt..t....a...g..a.....g........a..t.....t........ctct...
..t...........a.....t..g...........t..c.....c...a.c..t..ggt...g..t........c..t
c.a..t..c.....a..t..a..c..c.......ataag..c..t...c.t.....t..g..a........g..gg..
gct...a.t.....t..ct.a..a..gc..aga.......cc....c..t..t........g..cc....c..c....
.ct.a........a..t........t....gg..t....
BBPS790-19_Sthenelais_berkeleyi_ 
tctataagactacttattcgagccgaactt..t.....c..a...c.cc.c........c..gc.c..c.....t...
.....c.....c..t..............t..c..g.....g..ta....c.....a..c.....a........ta.c
..c..g...........t.....c...........c..cc....c...a.g..c...........g.....c..t..t
.tc...c.tc..tc....agtctt.......ag.................g..a..c..c..t..a......tct...
..t........g..a.....c..t..t.....t..t.....t..c..ta.t.....agt...c..c..c..c..c..c
c....t........a..c..g........g..c.ataa...c..t...c.g..g..t.....a........t...g.t
gct..ga.t.....t..c.....at.gc.tag........c..g..c..g..t.....a.....c........c....
..t.a..c.....a...........t..t.gg.......
MH242982.1_Sthenelais_berkeleyi_ 
tctataagactacttattcgagccgaactt..t..g..c..a...c.cc.c........c..gc.c..c.....t...
.....c.....c..t..............t..c..g.....g..ta....c.....g..c.....a........ta.c
..c.....g..c.....t.....c...........c..cc....c...a....c...........g.....c..t..t
.tc...c.tc..tc....agtctt..g....a...............g..g..a..c..c..t..a......tct...
..t........g..a.....c..t..t.....t..t.....t..c..ta.t.....agt...c..c..c..c..c..c
c....t........a..c..g........g..c.ataa...c..t...c.g..g..t.....a........t...g.t
gct..ga.t.....t..c.....at..c.tag........c..g..c..g..t.....a.....c........c....
..t.a..c..g..a...........t..t.gg..g....
BBPS910-19_Sthenelais_tertiaglab 
tctataagcctactcatccgagctgaactg...........g...c..c.t.....t......c....c.....t...
........g..c..t.............................ta....t.....a..t..c..a........ta..
..t..t...t.a........c.................c........ta.......c..g..a..c..t..t..t..t
.t...tc.tc.ctc...tagcctc.....g.ag..g.................a..g.....c.....a..ctct...
..t.................t........a.....t.....t.....ta.t..t...gtc.....t.....t.....g
t.a..t...........t..g..c..c.......ataa...c..c...c.t........t..c............g.t
gcc...a.t..t..t..ct.a..at.....ag........ac.t..t.....t.....a......c....g..c..t.
..t.a..c..t..t..t........t..c.g........
GBAN15621-19_Euthalenessa_festiv 
tctataagccttcttattcgagcagagcta..t.....c..at.tc.cc.......g......c.c..c..t......
..t..a.....c..c.................c........g..ta.t...g.a..a........c........ta.c
..c..t.....c.....t...........t.....c...c.c..c..ta.............ct.g..t..c..t...
.t...tc.tc.atc...tagtg.t.....g.a......a.......................t..c.......ct...
..t.....c.................t..a..t..............ta.c..a..ggtc..a......t.g...g.c
c..........c..c..t..c..c..........ataa...g..c..cc..........t..tc....c..c.....a
gcc...a.....g.a........c..cc.c..........c..g..g.....t.....a......c.......c..t.
.c..a.....t..a..t..c........t.gt..g..c.
GEANS165-20_Sigalion_mathildae_N 
tctatgagtctcttaattcgagctgaactc..t..g..c..at.tc.cc....c..g..c...c.c.....t......
..t..a.....c..t..t.................t..a......a.t..tg.g..a........a........ta.c
..tt..........g..t..t..c.....t..c..a..tc.t.....ta.............a..c..t..t..t..a
.t...tc.tt.atct...agag.c..t....a.........c..t...........t..c..t..ct.a..g.ct...
..t..g.....g..a..t.....t..t..c..t........t.....ta.t..g..agtc..............gg.t
t.a..t..c.....c..t..a..c..........ataag.....t...c.g.....t..t..tc.c..c......g.t
gc....a.t...g.a...........tc.........t...c.t.....g..............cc.c..t.......
..........c..a...........t..a.gg.....t.
PQ739595.1_Sigalion_mathildae_No 
tctatgagtctcttaattcgagctgaactc..t..g..c..at.tc.cc....c..g..c..gc.c.....t......
..t..a.....c..t..t.................t..a......a....tg.g..a........a........ta.c
..tt..........g..t..t..c.....t..c..a..tc.t.....ta....g........a..c..t..t..t..a
.t...tc.tt.atct...agag.c..t....a.........c..t...........t..c..t..ct.a....ct...
..t..g.....g..a..t.....t..t..c..t........t.....ta.t..a..agtc..............gg.t
t.a..t..c.....c..t..a..c..........ataag.....t...c.g.....t..t..tc.c..c......g.t
gc...ga.t...g.a...........tc.........t...c.t.....g..............cc.c..t.......
..........c..a..........---------------
ON716074.1_Sigalion_mathildae_It 
tcaataagcctattaattcgtgctgagcta..g.....t..at.tc.tc.g..t.....c...c.t..c.........
........t.....c..t...........t..c..t........t...t..g.............a........ta..
..tt....g..c..g..c..t.....a..t..c.....c.....c..ta.......c.....c.....g..c..t..g
.t....c.ct.atcg..gag.g.t.......a......g.....t..t........t.....t.....g..c.ct...
..t..t.....t..a........t..tt.a..t..t.....a..g...a.t.....agt...c.....ct.g..gg.t
c.a........c..c.....a...........g.ataa...t......c.t........c..a........t...g.g
gct...a.t...g.g...t.a.....tc.t..g.......a..g..g.....t............c.......c..t.
....a..c.....a..t.....t..t..t.g...g....
KY775639.1_Sthenelais_boa_India 
tcaataagtctccttattcgagcggaactt..g........a......c.c........c..gc.c..c.....c...
..t..a.....c..t..tc.......c.....c.....c..g...a.....g.......g.....a..t.....ga.c
..tt.............g..t...........c..c..tc.c..c..ta.......c.....a........t..tt.a
.tc..t...c.ctcc..cagag.t.......ag..g........t..c........g..c..g..ct.a..ctct..c
..c..t..c..c.....t.....t..t..c.....t.....t..c...a.t..a..ggtc..c..t........gg.t
t.a.......................c..g..c.acaag..ct.g..a........t..c..t.....c..c...g..
gct...a.t...g.g...........t...ag........ac.t..t...........c..g...c.g..t..c....
.c.....c..c..t..t........t..a.g...t..g.
MZ504191.1_Sthenelais_boa_India 
tcaataagtctccttattcgagcggaactt..g........a......c.c........c..gc.c..c.....c...
..t..a.....c..t..tc.......c.....c.....c..g...a.....g.......g.....a..t.....ga.c
..tt.............g..t...........c..c..tc.c..c..ta.......c.....a........t..tt.a
.tc..t...c.ctcc..cagag.t.......ag..g........t..c........g..c..g..ct.a..ctct..c
..c..t..c..c.....t.....t..t..c.....t.....t..c...a.t..a..ggtc..c..t........gg.t
t.a.......................c..g..c.acaag..ct.g..a........t..c..t.....c..c...g..
gct...a.t...g.g...........t...ag........ac.t..t...........c..g...c.g..t..c....
.c.....c..c..t..t........t..a.g...t..g.
KY783698.1_Sthenelais_boa_India 
tccataagtcttctaattcgagctgaatta..c.....t..c..ac.t.....t.....c...c.t.....t..t...
..t.....t..c..t..t...............a....a......a..t.........................t...
...t.....t.a..............a..t..c......c.c.....ta.......c........c..t..t..tt.a
.t....c.tc..tct...agaatt.......a......c..g.....c........t..c..c..a.....ta.....
..t..t..c..c..a..c..t........g..t..t.....t.....ta.t..a...gtt..a..t.....t..t..t
c.t..t.....c......................ataa...c..t..............t..t.....c..t...g.t
gct...a.t.....t......t.a..tc.c..t....t..c.....c.....t..c........c........c..t.
.c........t..a..............c.gt..t..t.
NIB017-21_Sthenelais_boa_Ireland
tctataagccttcttattcgtgccgaattg..c..g........tc.t.....g.....c...c....c.....c...
..t..a........t..tc.t........t..ct.......g...a.tt.gg.g..g..c.....a........ta..
..t..t.....c.....c..g..c........c..a..cc....c..ta..........g........t..t...t.a
.t...gc.tc.atc...tagag.t..g....a......c....................c..c..at.g..gtct..c
..t..t..c.....g.....c........a..a.....c.....a...a.t..a..ggtc..c......t.g...g.c
c.a..t........a..t...........g..t.acaag..c.....a........g..c..cc....c.....gg.a
gct...a.t...g.t........c..cc..ag........ac....g..g..t..c..c......c.g..t..c....
.ct.a.....t..t..............t.gg.......
KR916939.1_Sthenelais_boa_Portug 
tctataagccttcttattcgtgccgaattg..c..g........tc.t.....g.....c...c....c.....c...
..t..a........t..tc.t........t..ct.......g...a.tt.gg.g..g..c.....a........ta..
..t..t.....c.....c..g..c........c..a..cc....c..ta...................t..t...t.a
.t...gc.tc.atc...tagag.t..g....a......c....................c..c..at.g..gtct..c
..t..t..c.....g.....c........a..a.....c.....g...a.t..a..ggtc..c......t.g...g.c
c.a..t..c.....a..t...........g..t.acaag..c.....a........g..c..cc....c.....gg.a
gct...a.t...g.t........c..cc..ag........ac....g..g..t..c..c......c.g..t..c....
.ct.a.....t..t..............t.gg.......
KJ183006.1_Sthenelais_boa_France
tctataagccttcttattcgtgccgaattg..c..g........tc.t.....g.....c...c....c.....c...
..t..a........t..tc.t........t..ct.......g...a.tt.gg.g..g..c.....a........ta..
..t..t.....c.....c..g..c........c..a..cc....c..ta..........g........t..t...t.a
.t...gc.tc.atc...tagag.t.......a......c....................c..c..at.g..gtct..c
..t..t..c.....g.....c........a..a.....c.....a...a.t..a..ggtc..c......t.g...g.c
c.a..t........a..t...........g..t.acaag..c.....a........g..c..cc....c.....gg.a
gct...a.t...g.t........c..cc..ag........ac....g..g..t..c..c......c.g..t..c....
.ct.a.....t..t..............t.gg.......
AY839587.1_Sthenelais_boa_France
tctataagccttcttattcgtgccgaattg..c..g........tc.t.....g.....c...c....c.....c...
..t..a........t..tc.t........t..ct.......g...a.tt.gg.g..g..c.....a........ta..
..t..t.....c.....c..g..c........c..a..cc..t.cg.ta...................t..t...t.a
.t...gc.tc.atc...tagag.nnnnnnnnnnnnnnnnnnnnnnnnnnnnnnnnnnnnnnnnnnnnnnnnnnnnnnn
nnnnnnnnnnng..a.....c........a..a.....c.....a...a.t..a..ggtc..c......t.g...g.c
c.a..t..c.....a..t...........g..t.acaag..c.....a........g..c..cc....c.....gg.a
gct...a.t...g.t........c..cc..ag........ac....g..g..t..c..c......c.g..t..c....
.ct.a.....t..t..............t.gg..g....
KP254706.1_Sthenelais_boa_USA_Ea 
tcaataagacttcttattcgagcagagtta..t..g..g..c..tc.g.....t..t......c..........t...
..c..a..a.....t..tc.t............t...........a.t...........g.....c..t.....ta..
.........t.a..g..t..t........t........cc.t.....ta...........t.a.....t..t..t..t
.t...cc.tc.ctcc..tagcct...t....a...g........c........c.....c..t.....g...tct...
..t...........a..............c..a..t.....a.....ta.t..t...gtc.....t.....t..gg.c
c.t...........a..c...g.c..........ataa...g..g..ac....g..t.....t........t..gg..
gct.....a.....t......t.a..tc.tag........a..g..c..g.....c..a..g...c.t..c..c..t.
....a.....g..a..............t.g...t....
KP254691.1_Sthenelais_boa_USA_Ea 
tcaataagacttcttattcgagcagaatta..t..g..g..c..tc.g.....t..t......c..........t...
..c..a.ga.....t..tc.t............t.......g...a.t.................c..t.....ta..
.........t.a..g..t..t........t..c.....cc.t.....ta...........t.a.....t..t..t..t
.t...cc.tc.ctcc..tagcct...t....a...g........c........c.....c..t.....g...tct...
..t...........a..............c..a..t.....a.....ta.t..t...gtc.....t.....t..gg.c
c.t...........a..c...g.c..........ataa...g..g..ac....g..t.....t........t..gg..
gct.....a.....t......t.a..tc.tag........a..g..c..g.....c..a..g...c.t..c..c..t.
....a.....g..a..............t.g...t....
AY894321.1_Sthenelais_boa_USA_Ea 
tcaataagacttcttattcgagcagagtta..t..g..g..c..tc.g.....t..t......c..........t...
..c..a..a.....t..tc.t............t...........a.t...........g.....c..t.....ta..
.........t.a..g..t..t........t........cc.t.....ta...........t.a.....t..t..t..t
.t...cc.tc.ctcc..tagcct...t....a...g........c........c.....c..t.....g...tct...
..t...........a..............c..a..t.....a.....ta.t..t...gtc.....t.....t..gg.c
c.t...........a..c...g.c..........ataa...g..g..ac....g..t.....t........t..gg..
gct.....a.....t......t.a..tc.tag........g..g..c..g.....c..a..g...c.t..c..c..t.
....a.....g..a........t.....t.g...t....
POLNB818-14_Sthenelais_jeffreysi 
tcaataagtcttcttattcgcgctgaactt........t..at..c.tc....c.....c...c.......t..t...
.....a...........t...........t..c..t..a.....ta.t..tg.a..a..g........t...t.aa..
..tt.....t.a..g.....t..c........c.....cc.......ta.......c........c..a..c..at.a
.tc..tc.tc.ctcc..cagag.t.......ag..g..a..g...........c..t.....c.........tcc...
..c.....c.....g..t.....g..tt.a..a..t............a.c..a..agtc..a......t....gg.c
t.a..............t................ataa...g.................t..tc.t.....t.....a
gc....a....tg.t..c..a..ct.gc....t....t.................c..c...........t..c....
.c..a.....t.....t........g.ga.g--------
AY894319.1_Sigalion_spinosa_USA_ 
tctataagccttctaatccgagctgagctt...........at.ac.cc.t...........gc.c..c.........
...........c..t..............t..c..c.........a..t..g....g.....c..a..t.....ta.c
..c..t...t.a.....c..c..c........c..a..tc.t......a.......c..g..a..g.....c.....t
.tc..tc.tc.atct...agag.t..t....a......g....................c..c.....g..ttct...
..c........t..g..t..c..t.....a..a..t..c.....c..ta.c..t..agtc..a......t....gg.c
t.a.....c..c..c..c..g...........g.ataa...c.....ac.c........t..cc.t.....t...g..
gct...a.t..tg..........a..tc....a....c..a...........t..c.....g...c.t.....c..t.
.c..a..c..t..t..t..c..t..t..c.g.-.g..c.
CMBIA297-11_Sigalion_spinosus_US 
tctataagccttctaatccgagctgagctt...........at.ac.cc.t...........gc.c..c.........
...........c..t..............t..c..c.........a..t..g....g.....c..a..t.....ta.c
..c..t...t.a.....c..c..c........c..a..tc.t......a.......c..g..a..g.....c.....t
.tc..tc.tc.atct...agag.t..t....a......g....................c..c.....g..ttct...
..c........t..a..t..c..t.....a..a..t..c.....c..ta.c..t..agtc..a......t....gg.c
t.a.....c..c..c..c..g...........g.ataa...c.....ac.c........t..cc.t.....t...g..
gct...a.t..tg..........a..tc....a....c..a...........t..c.........c.t.....c..t.
.c..a..c..t..t..t..c..t..t..c.g...g..c.
KT307649.1_Labioleanira_yhleni_S 
---------------------gctgagctt..t........g..tc.c.....t.........c.t..c..t.....c
..t..a..t..c..t..............t.....t.....g..ca.....g.a.....c..c..a......t.aa..
..tt................t..c..............t.....c..ta.......c..gt.a........t..tt.g
.t...cc.tc.ctcc...agag.c.......a......a..c.....t........t.....t.....g..ctcc..c
..t..t.....t..t..tag...c..t..a..t..t.....t......a.t..g..agtt..c.....c..g..gg.t
t.a..t...........t..g........g..t.acaa...c.....gc.g.....g..t..tc.c.....c...g.t
gct...a.t..cg.............tc.tagt....t..a..g..g..................c.t........t.
..t.a.....c.....t.....t..t..t.g...g....
POLNB1631-15_Sigalion_squamosus_ 
tcaataagactactaatccgggccgaatta..t........gt.tc.tc....c..t...........c.....t...
.....a.....c..t..tc..........t.....t..a.....ta.t...g.c..g.....c..a..t......a..
..t..t...t.a.....t..c.....a.....c..c...c.c.....ta...........t.a..g..t..t......
.t...tc.cc..tc....ag.g.c..t....a...t..a.....t...........t........at.g...tcc...
..c.....c..t..a..t..c........a..a..t..c..t......a.t..a..agt...c............g.c
c.t..t..c..c........a........g..g.acaa...ct....cc.c........c..cc.......c...g..
gct...a.....g.......c.....cc.........c..cc.t..t.....t........g...........c....
....a.....c..a..t.....t..t....g...g..g.
OQ417171.1_Fimbriosthenelais_zet 
tctataagattattaatccgagcagaatta..c.....c..at.t...c..........c..gc.t..c.....t..c
..g..a..a.....t..tc.t...........c..t..a.....ta.t..cg.......g.....a..t..g..aa..
..ct.g..g.....g..c..t........t..c..a..gc.......ta....g......t.a.....t..t.....t
.tc..c...c..tct...agag.g.....g.a.........t..t...........c..c.....at.g..ttct...
..t..t.....t..g..t.....t..t.....a..t.....t.....ta.t..t..ggtt.....t...t....tg.c
c.t..t.....c.....t...........g..c.ataa...c..t...c.......g..g..t........c...g.g
gcc..ga.t..cg.g........a..cc..aga.......c.....t..g..t..c......t.ac............
....a...........t.....t..t..a.g...g..g.
MW173680.1_Sthenelanella_uniform 
tcaataagtttactaattcgtgctgaatta..t...........tc.c..............gc.g..c..t..t...
..t.....t.....t...c.c........t.....t.........a.tt.gg....g..g........t...t.aa..
..tt.g..gt.g..t..t..t..c.....t..c.....gc.t.....ta.g..g.....g.....c..t..t..t..g
.t...tc.tt.agct...agag....g....a...t..g.................t...........c..ctcg...
..t..t........t..t.....t...t.a.....t..c..t.....ta.t..t..agtt.....c..c.....tg.t
c.a..t..c..c.....t..............c.ataa....t....ac.t........t..t............g.a
gct...a....gg.t...........tc.t.......t...c....t.....t...........ac.c..t..c..t.
....a..c..g..t..t...........a.g...t..g.
AY894322.1_Sthenelanella_uniform 
tctataaggctattaattcgagctgaactt..g........a..tc..c.c...........gc.c..c.....t..c
..g.....t..c..t.....g........t.....t........ca.t..c.....a........a..t.....ta..
..c........g..g..t..t..c.....g.....c..c.....c..ta................c..a..c.....t
.t...tc..c..tc....ag.ctt..t....a...g..g.....g........a..t.....t........ctct...
..t...........a.....t..g...........t..c.....c...a.c..t..ggt...g..t........c..t
c.a..t..c.....a..t..a..c..c.......ataag..c..t...c.t.....t..g..a........g..gg..
gct...a.t.....t..ct.a..a..cc..aga.......cc....c..t..t...........cc....c..c....
..t.a........a..t........t....gg..t....
JBMFE021-22_Labiosthenolepis_lae 
------------------------------------------------------------------------------
------------------------------------------------------------------------------
------------------------------------------------------------------------------
-----------------------------------------------------------------...g..ctct...
..t..t..c..g..a..tag......t........t..c..t..a...a.t..a..ggtt.....c...t....cg..
t.a..t...........t.....c..c.....t.ataa......g..cc.g.....t..t..t........t...g.a
gct...a.t..tg.t...........tc..aga.............t..c..t.....c.....c.....t..c..t.
..t.a........a..t........g..a.gt..g..g.
HZPLY1011-13_Stenolepis_izuensis 
tctatgagcctactgattcgagcagaactc.....g..g..g...c.gc....c.........c.t..c..t......
..t..a..t.....c....................c.....g..ta.tt.gg....a..g........t...t.aa..
..t..t.....a.....t....................tc........a...........t.g..g..t..t...t.a
.t...tc.tc.ctc....ag.g.c..t....a.........t.....t........t.....t...t.a..ctct...
..t..t.....c.....tag...c...t.a..t..t..c..t......a.t..t..ggtc..a..t.....t...g.t
t.a..t.....c..a..t........c.....t.ataa...g..c..a...........c..t........t..gg..
gct...a....gg.t...........tc.tagg....c........t.......................t.....t.
..t.a.................t..t..t.gc..t..t.
OQ417177.1_Leanira_hystricis_Ind 
---ataagtcttctaattcgtgctgaattg........g..at.ac.tc....c.....c...c.c.....t......
..t........c..c.................c..g..a.....ca.......c..a..g.....a........aa.c
..c..t.....c.....c.....c..a.....c..c..cc....c...a...........t.g.....t........g
.t...tc.tt.atcc..tg.ag....t....a......g..c..............c.....c........t.c...c
..t.....c..c..a...ag...c.....g.....t.....tt.a...c....a..agt...c..t...t....c...
t.a...........a.....a..c..c..g..t.ataa.........ac.......g..t..cc.g.....c......
gc....a....c..a...........tc..aga.......ac..........t.....a......c.......a..g.
.c..a.....ct................t.gt..g..g.
POLNB1763-15_Leanira_hystricis_N 
tctatgagacttttaattcgtgcagaactt..g..g.....a..ac.tc..............c....c.....t...
..t........c..c..t...........t..c..c.....g...a.t...g..........c..a......t.aa..
..t..t.....a..g..c..t........t........t........ta.g..c.....g.....a.....g..tt.a
.t....c.tc..tct..gg.tg.c.......ag...........t..g..g.....t..c..c..c.....ctc....
..t..t.....g.....tag.......t.a..a..t..c..tt.a...a.t..a...gtc..c..t...t....gg..
t.a........c.....c................acaa...g.....a...........g..t........t..gg..
gct...a.t..gg.t..c........c..gaga....c..a.....c.....c..c.........c....t..c....
..t.a.................t..t....gt..t..g.
RC_GQ229115.1_Leanira_quatrefage 
tctataagacttttaattcgtgcagaactc..g.....g..a..ac.tc..........c...c....c.....c...
..t..g..t..c..c..tc..........t..ct.g.........a..t.gg.a..c..g..c..g..t...t.aa..
..t..g.....c..g..t..t..c.....c.....a..c........ta....g......t.at.a..t..t...t.g
.t....c.tt.atct..tg.tg.g.....g.a......g.....t........g..g..c..g..g..c..ctct...
..t..t.....g..a..tagt..t..tt.a..a..t..c..tt.a...a.t..a...gtc..a..t...t....tg..
t.a..............t........c.......ataa......t..a...........g..t........g..gg.t
gct...a.t...g....c........c...agg....t..c.....t.....t.....c..g..gc.t..t.....t.
....a.....t..t........t.......-...t..t.
RC_GQ229116.1_Leanira_quatrefage 
tctataagacttttaattcgtgcagagctc..g.....g..a..ac.tc..........c...c....c.....c...
..t..g..t..c..c..tc..........t..ct.g.....g...a..t.gg.a..c.....c..g..t...t.aa..
..t..g.....c..g..t..t..c.....c.....a..c........ta....g......t.at.a..t..t...t.g
.t....c.tt.atct..tg.tg.g.....g.a......g.....c........g.....c..g..g.....ttct...
..t..t.....g..a..tagt..t..tt.a..a..t..c..tt.a...a.t..a...gtc..a..t...t....tg..
t.a..............t........c.......ataa......t..a...........g..t.....c..g..gg.t
gct...a.t..gg....c........c...agg....t..c.....t.....t.....c.....gc.t..t.....t.
....a.....t..t......at.----...cg.ag.tg.
RC_GQ229114.1_Leanira_quatrefage 
tctataagacttttaattcgtgcagaactc..g.....g..a..ac.tc..........c...c....c.....c...
..t..g..t..c..c..tc..........t..ct.g.....g...a..t.gg.a..c..g..c..g..t...t.aa..
..t..g.....c..g..t..t..c.....c.....a..c........ta....g......t.at.a..t..t...t.g
.t....c.tt.atct..tg.tg.g.....g.a......g.....t........g..g..c..g..g.....ctct...
..t..t.....g..a..tagt..t..tt.a..a..t..c..tt.a...a.t..a...gtc..a..t...t....tg..
t.a..............t........c.......ataa......t..a...........g..t........g..gg.t
gct...a.t...g....c........c...agg....t..c.....t..g..t.....c..g..gc.t..t.....t.
....a.....t..t........t..g..t.-...t..t.
PONOR089-13_Neoleanira_tetragona 
tcaataagaattcttattcgagctgaactt..c........g..tc.t...........c...c.c........t...
.....c.....c..t..tc.t........t...a....g.....ta....c..c..g..g........t..g..aa.c
.....c.....a..g..c..t.....a..t.........c....c..tt.......c..g..g..c..g..c.....a
.t....c.tc.ctc....agag....t....ag..t..c..g.....g.....c..t..c..c.....a..ttc...c
..t........t.....g..t.....tt.a..t..t........c..ta.t..g..ggtt..c..t...t....g..t
c.a........c.....c..a..c..........ataa...c.....a.....g.....c..a........t.....g
gct...a.......t..ct.a.....tc....tt.......c.g..t..g..t..c......t.gc....t.......
.c..c........a..t........g....gt.......
AY839582.1_Neoleanira_tetragona_ 
tcagtaagtcttcttattcgcgctgaactt........t..at..c.tc....c.....c..tc.......t..t...
.....a...........t...........t..c..t..a......a.t..tg.a..a..g........t...t.aa..
..tt.....t.a..g.....t..c........c.....cc.......ta.......c........c..a..c..at.a
.tc..tc.tc.ctcc..cagag.t.......ag..g..a..g...........c..t.....c.........tcc...
..c.....c.....g..t.....g..tt.a..a..t............a.c..a..agtc..a......t....gg.c
t.a..............t................ataa...g.................t..tc.t...........a
gc-...a....tg.t..c..a..ct.gc....t.gt------------------------------------------
---------------------------------------
GBMNF775-22_Sthenelais_sp_A_ZW-2 
tcaataagacttttaattcgtgcagaatta..g.....g..g...c.......c..c..c...c.......t......
..g..a........t..t...........t...t.g.....g...a.t..t.....g..g.....a.....g..t..c
...........c........t.....a..t..c.....cc.t.....ta................g..t..c......
.t....c.tc.atct...t.tatc..c....a......g.....t..............c..g..a..g..ttc....
..t..g.....g.....t..t........a..t..t.....t..c...a.c.....ggt...c..t...t....c..t
c.a..t........c..t..a.....c.......acaa....t....a.....g..c..t..a...........gg.a
gct...a.t..t........ct.a......agt....c..a...........c.....a......c....c..c....
..t.a..c.....t........t..c..a.g...g....
GBMNF774-22_Sthenelais_sp_ON0896 
tcaatacgacttttaattcgtgcagaatta..g.....g..g...c.......c..c..c...c......ct......
..g..a........t..t..c...c....t...t.g.....g...a.t..t.....g..g.....a.....g..t..c
.....c.....a........tc....a..t..c.....cc.c....cta..c......c......g..t..c......
.t....c.tc.atct...t.tatc..c....a......g.....t..............c..g..a..g..ttc....
..t..g.....g.....t..t........a..t..t.....t..c...a.c.....ggt...c..t...t....c..t
caa..t........c..t..a.....c.......acaa....t....a.c...g..c..t..a...........gg.a
gctc..a.t..t........ct.a.....cagt....c..a...c.......c.....a......c..c.c..c....
..t.a..c.....t........t..c....gg..g..g.
GBMNF776-22_Sthenelais_sp_A_ZW-2 
tcaataagacttttaattcgtgcagaatta..g.....g..g...c.......c..c..c...c.......t......
..g..a........t..t...........t...t.g.....g...a.t..t.....g..g.....a.....g..t..c
...........a........t.....a..t..c.....cc.......ta................g..t..c......
.t....c.tc.atct...t.tatc..c....a......g.....t..............c..g..a..g..ttc....
..t..g.....g.....t..t........a..t..t.....t..c...a.c.....ggt...c..t...t....c..t
c.a..t........c..t..a.....c.......acaa....t....a.....g..c..t..a...........gg.a
gct...a.t..t........ct.a......agt....c..a...........c.....a......c....c..c....
..t.a..c.....t........t..c..a.g...g....
KF808176.1_Sthenelais_limicola_N 
tcaataagacttttaattcgagcagaactt..c.....t..g..gc.tc....c.....c........c.....t...
..t..a..t..c..t..tc.......c.....c..g..a.....ca.tt.g.....g..g............t.aa.c
..c..t...t.a.....c........a..t..c.....cc........a.......c......t.a.....c..t..a
.t.t..c.tt.atct..ct.tatt.....g.ag..t.....t..c........c..t..c..t..c..a..ttcc...
..t........t........c..t...........t..c........ta.t..t...gtc..c......t....g...
t.g...........c.....a..a..........acaa......c..cc.t......a.t..tc...........g..
gc....a....t............t.....aga....c..a........t............t.a..g..t..c..t.
..t.g..c........t.....t..t..a.g......c.
CRYNO275-15_Sthenelais_limicola_ 
tcaataagacttttaattcgagcagaactt..c.....t..g..gc.tc....c.....c........c.....t...
..t..a..t..c..t..tc.......c.....c..g..a.....ca.tt.g.....g..g............t.aa.c
..c..t...t.a.....c........a..t..c.....cc........a.......c......t.a.....c..t..a
.t.t..c.tt.atct..ct.tatt.....g.a...t.....t..c........c..t..c..t.....a..ttcc...
..t........t........c..t...........t..c........ta.t..t...gtc..c......t....g...
t.g...........c.....a..a..........acaa......c..cc.t......a.t..tc...........g..
gc....a....t............t.....aga....c..a........t............t.a..g..t..c..t.
..t.g..c........t.....t..t..a.g......c.
GEANS190-20_Sthenelais_limicola_ 
tcaataagacttttaattcgagcagaactt..c.....t..g..gc.tc....c.....c........c.....t...
..t..a..t..c..t..tc.......c.....c..g..a.....ca.tt.g.....g..g............t.aa.c
..c..t...t.a.....c........a..t..c.....cc........a.......c......t.a.....c..t..a
.t.t..c.tt.atct..ct.tatt.....g.a...t.....t..c........c..t..c..t.....a..ttcc...
..t........t........c..t...........t..c........ta.t..t...gtc..c......t....g...
t.g...........c.....a..a..........acaa......c..cc.t......a.t..tc...........g..
gc....a....t............t.....aga....c..a........t............t.a..g..t..c..t.
..t.g..c........t.....t..t..a.g......c.
POLNB1624-15_Sthenelais_limicola 
tcaataagacttttaattcgagcagaactt..c.....t..g..gc.tc....c.....c........c.....t...
..t..a..t..c..t..tc.......c.....c..g..a.....ca.tt.g.....g..g............t.aa.c
..c..t...t.a.....c........a..t..c.....cc........a.......c......t.a.....c..t..a
.t.t..c.tt.atct..ct.tatt.....g.a...t.....t..c........c..t..c..t.....a..ttcc...
..t........t........c..t...........t..c........ta.t..t...gtc..c......t....g...
t.g...........c.....a..a..........acaa......c..cc.t......a.t..tc...........g..
gc....a....t............t.....aga....c..a........t............t.a..g..t..c..t.
..t.a..c........t.....t..t..a.g......c.
PONOR163-20_Sthenelais_limicola_ 
tcaataagacttttaattcgagcagaactt..c.....t..g..gc.tc....c.....c........c.....t...
..t..a..t..c..t..tc.......c.....c..g..a.....ca.tt.g.....g..g............t.aa.c
..c..t...t.a.....c........a..t..c.....cc........a.......c......t.a.....c..t..a
.t.t..c.tt.atct..ct.tatt.......a...t.....t..c........c..t..c..t.....a..ttcc...
..t........t........c..t...........t..c........ta.t..t...gtc..c......t....g...
t.g...........c.....a..a..........acaa......c..cc.t......a.t..tc...........g..
gc....a....t............t.....aga....c..a........t............t.a..g..t..c..t.
..t.g..c........t.....t..t..a.g......c.
AY894315.1_Leanira_sp._USA_East 
tcaataagactccttattcgagcagaacta.....g..c..a...c.cc.c..c.....c...c.t..c.....t..c
.....c.....c..t..tc.t...........c..t..c..g..ca..........c.....c..c........aa.c
.........t.a.....c..c..c..a.....c..a..cc....c...a.......c.....c..a..g........a
.tc..cc.tc.ctcc..tag.g.g.......a.........t..g..c........t..c..t..c..c..ttct..c
..c.....c..g......agt........a..a..t..c.....c..ta.c.....agt...c..c...........c
c.t.....c..c..a.....c........g..c.acaa......t...c.g........c..cc.............g
gc....a.t..t..............tc.cagt....t..ac.t..c.....c.....a.....cc.......c..g.
..t.a.....g...................gg.......
MK971215.1_Leanira_sp._4_PB_Clip 
tctataagtcttctaattcgtgctgaattg........g..at.ac.tc....c.....c...c.c.....t......
..t........c..c.................c..g..a.....ca.......c..a..g.....a........aa.c
..c..t.....c.....c.....c..a.....c..c..cc....c...a...........t.g.....t........g
.t...tc.tt.atcc..tg.ag....t....a......g..c..............c.....c........t.c...c
..t.....c..c..a...ag...c.....g.....t.....tt.a...c....a..agt...c..t...t....c...
t.a...........a.....a..c..c..g..t.ataa.........ac.......g..t..cc.g.....c......
gc....a....c..a...........tc..aga.......ac..........t.....a......c..........g.
.c..a.....ct................t.gt..g..g.
CCFZP348-19_Leanira_sp_22_PB_Cli 
tcaataagacttcttattcgagctgaaata..c.....t..at.tc.cc....t.........c.t..c..t......
..t..c.....c..t..tc..........t........g.....ca.t........g..g.....a........aa.c
..c........c.....t.....c.....t.....c..tc.t......a...........t.a..c.....c..tt.a
.tc..t...t.atcc...g..g.........a.....cg..c..............t..c..c..c...t.ctct...
..t...............ag.........ca....t.....tt.a...c.g.....ggt...c..t...t....g..c
c.a..............ta....a..c.......ataa.........ac........a.c..cc.g.....t......
gc....a.t..c..a......t.a...c..ag.....t..a.................a.....cc.......c....
.c..a..c...t..........t..t.ta.gg..g....
CCFZP485-19_Leanira_sp_453b_PB_C 
tctataagacttcttattcgtgctgaaata..c........at.tc.tc..............c.t..c.....c..c
..t..c..t..c..t..t...........t........a.....ca.t........a..g.....a........ga..
..c..t...........c..t........t.....c..cc.t......a...........t.a..a.....c..tt.a
.tc..tc..c.atct...g.ag....t....a.....c...c.................c..c......t.ctct..c
..t..t..c.....g..cag.........ca.t..t.....t..a..t.....a..ggtg.....t...t.g..g..c
c.a...........c..ta....a..c..g..g.ataa.........a.........a.c..t........c......
gc....a.t..c..a........a...c.cag.....t..a.................a.....c-------------
---------------------------------------
CCFZP312-19_Sigalionidae_gen_sp_ 
tcaataagagttttaattcgagcagaatta..t.....g..ct.gc.gc.t..c.....c...c.c..c..t.....c
..............c...c....g.....t..ct....a.....ca..........g........a......t.aa.c
..t......t.a..t..t..t..c..a..t..c..g..cc........a...........t.a.....g..t..t..t
.t...t...c...gc...g.tg.........a......c..t..g..c........g..c..c......t.ctct...
..t..a........a..t..t..............t.....tt.a..ta.t..a..gg.c.....t...t....c..g
c.a.....c........c..gc.c..........ataa......t..a........c.....ac.......c...g.a
gc..c...t..t..ag..t.a.....tc..ag........ac..........t.....a...t.ac....t.....t.
.c..a..c..c.....t...........t.gt..g..t.
BMAR008-17_Sthenelais_onca_sp._n 
tctataagactcttaattcgagcagaactt..t........a..tc.t........t......c.......t..t...
.....a..t..c..t..tc..............t..........ta.t..t.....a..g.....a.....g..t...
..tt.......a.....t.....c........c.....t........ta.......c...........t.....t..a
.t....c.tt.atc....t.aatt.......a...g.....g.....t........t..c..c...t.a..ttct...
..c..t.....t..a..t..t.....t.....a..t..c..t.....ta.t..a..ggtt..c..t...t.......t
t.a...........c..g...........g..t.ataa....t....a...........c..a........t...g.t
gct...a.t..t...g.......a..t...agat............g.....t.....a...........t.......
.c..a........t..............a.g........
BMAR009-17_Sthenelais_onca_sp._n 
tctataagactcttaattcgagcagaactt..t........a..tc.t........t......c.......t..t...
.....a..t..c..t..tc..............t..........ta.t..t.....a..g.....a........t...
..tt.......a.....t.....c........c.....t........ta.......c...........t.....t..a
.t....c.tt.atc....t.aatt.......a...g.....g.....t........t..c..c...t.a..ttct...
..c..t.....t..a..t..t.....t.....a..t..c..t.....ta.t..a..ggtt..c..t...t.......t
t.a...........c..c...........g..t.ataa....t....a...........c...........t...g.t
gct...a.t..t...g.......a..t...agat............g.....t.....a...........t.......
.c..a........t..............a.g........
BMAR014-17_Sthenelais_onca_sp._n 
tctataagactcttaattcgagcagaactt..t........a..tc.t........t......c.......t..t...
.....a..t..c..t..tc..............t..........ta.t..t.....a..g.....a........t...
..tt.......a.....c.....c........c.....t........ta.......c...........t.....t..a
.t....c.ct.atc....t.aatt.......a...g.....g.....t........t..c..c...t.a..ttct...
..c..t.....t..a..t..t.....t.....a..t..c..t.....ta.t..a..ggtt..c..t...t.......t
t.a...........c..g...........g..t.ataa....t....a...........c..a........t...g.t
gct...a.t..t...g.......a..t...agat............g.....t.....a...........t.......
.c..a........t..............a.g........
BMAR015-17_Sthenelais_onca_sp._n 
tctataagactcttaattcgagcagaactt..t........a..tc.t........t......c.......t..t...
.....a..t..c..t..tc..............t..........ta.t..t.....a..g.....a.....g..t...
..tt.......a.....t.....c........c.....t........ta.......c...........t.....t..a
.t....c.tt.atc....t.aatt.......a...g.....g.....t........t..c..c...t.a..ttct...
..c..t.....t..a..t..t..g..t.....a..t..c..t.....ta.t..a..ggtt..c..t...t.......t
t.a...........c..g...........g..t.ataa....t....a...........c..a........t...g.t
gct...a.t..t...g.......a..t...agat............g.....t.....a...........t.......
.c..a........t..............a.g........
BMAR6330-25_Sthenelais_onca_sp._ 
tctataagactcttaattcgagcagaactt..t........a..tc.t........t......c.......t..t...
.....a..t..c..t..tc..............t..........ta.t..t.....a..g.....a........t...
..tt.......a.....t.....c........c.....t........ta.......c...........t.....t..a
.t....c.ct.atc....t.aatt.......a...g.....g.....t........t..c..c...t.a..ttct...
..c..t.....t..a..t..t.....t.....a..t..c..t.....ta.t..a..ggtt..c..t...t.......t
t.a...........c..g...........g..t.ataa....t....a...........c..a........t...g.t
gct...a.t..t...g.......a..t...agat............g.....t.....a...........t.......
.c..a........t..............a.g........
CRYNO077-14_Sthenelais_jeffreysi
tcaataagtcttcttattcgcgctgaactt........t..at..c.tc....c.....c...c.......t..t...
.....a...........t...........t..c..t..a.....ta.t..tg.a..a..g........t...t.aa..
..tt.....t.a..g.....t..c........c.....cc.......ta.......c........c..a..c..at.a
.tc..tc.tc.ctcc..cagag.t.......ag..g..a..g...........c..t.....c.........tcc...
..c.....c.....g..t.....g..tt.a..a..t............a.c..a..agtc..a......t....gg.c
t.a..............t................ataa...g.................t..tc.t.....t.....a
gc....a....tg.t..c..a..ct.gc....t....t.................c..c.......------------
---------------------------------------
POLNB1688-15_Sigalion_squamosus 
tcaataagactactaatccgggccgaatta..t........gt.tc.tc....c..t...........c.....t...
.....a.....c..t..tc..........t.....t..a.....ta.t...g.c..g.....c..a..t......a..
..t..t...t.a.....t..c.....a.....c..c...c.c.....ta...........t.a..g..t..t......
.t...tc.cc..tc....ag.g.c..t....a...t..a.....t...........t........at.g...tcc...
..c.....c..t..a..t..c........a..a..t..c..t......a.t..a..agt...c............g.c
c.t..t..c..c........a........g..g.acaa...ct.g..cc.c........c..cc.......c...g..
gct...a.....g.......c.....cc.........c..cc.t..t.....t........g...........c....
....a.....c..a..t.....t..t....g...g..g.
HZPLY1012-13_Stenolepis_izuensis  
tctatgagcctactgattcgagcagaactc.....g..g..g...c.gc....c.........c.t..c..t......
..t..a..t.....c....................c.....g..ta.tt.gg....a..g........t...t.aa..
..t..t.....a.....t....................tc........a...........t.g..g..t..t...t.a
.t...tc.tc.ctc....ag.g.c..t....a.........t.....t........t.....t...t.a..ctct...
..t..t.....c.....tag...c...t.a..t..t..c..t......a.t..t..ggtc..a..t.....t...g.t
t.a..t.....c..a..t........c.....t.ataa...g..c..a...........c..t........t..gg..
gct...a....gg.t...........tc.tagg....c........t.......................t.....t.
..t.a.................t..t..t.gc..t..t.
KY657668.1_Pisione_remota_Sweden
tctataagccttctaattcgtgccgagcta..c.........t.t........g.........c.c.....t..c...
..t..a............c.......c......t...........a.t...g.g..g........g........aa..
..tt..........t..t..c.....a..c..c..a..cc.t......a..........gt.g..a..t.....t..a
.t...t...c..tc...cagag.t.....g.ag..t........c........a..c..c..c.....a..ctct...
..c..t..c..t..t..c.....t...t.a..t..t.....tt.a..ta.t.....agtg..a..t........tg.c
t.a..t.....c..............c..g..t.ataa...t..t...c.......c..t..t.....c..t.....a
gct...a.t..tg.a.....ct.a...c.c..t.......a...........t.....c......c.t..t.....g.
....a..c.....t..t...........a.g...g....
KY657664.1_Pisione_papuensis_Aus 
tcgataagcctattaattcgagctgaatta..t.........t.g...c.t.......................t...
..g.....t.....c...c.t..............t.........a.t..gg....g..t..c..g........ta..
..tt..........t..t..t........t..c..c..tc.t.....ta.g..............c..g..g..t..t
.tc..tc.tc.ctcc..tggag.t.......ag.....g..g.....t........t..c..c..ct.a..ttcc...
..t..t.....t..a..t..g..t...t.a..t..t..c..t.....ta.t..t..ggtt..c..t.....t..tg.t
t.a..t.....c.....t..a..c..c.......tcaa...gt..........g..t..c..a........g.....t
gcg...a.t..cg.t........ct..c.t..tt...t...c....t..t..t..c.....g........t.....t.
.c..g........a..t.....t..t..t.gt..t..t.
KX282505.1_Pisionidens_ixazaluoh 
tctataaggctattaattcgagctgaactt.....g.....ct.tc.t..............gc.t.....t..t...
.....g..a.....t..t...............t...........a.tt..g....a..g.....a..t.....aa.c
..g..g...t.a.....c..t........t.....a..t.........a.............a.....t..t......
.t.t.....t.atcc...ggag.........a............t...........g.....t.....a..ttc....
..c..t..c..c..t..t.....t..tt.a.....t.....g.....ta.t..g..ggtt.....g..ct.....g.t
t.a..t...........t........c.....g.gtaa....t....a..g........t..t..............t
gct...a.t...g.t...........tc....tt...g........t..t..t..c.........c.t..g.....g.
..t.a........t........t..t....gt..t....
JN852943.1_Pisionidens_sp._EN-20 
tctataagacttttaattcgagctgaactt..g........at.tc.t.....g........gc.t.....t..t...
..t..g.....c..t...c.t............t....a..g..ta.t..gg.a..g........a......t.aa..
..t.....gt.a........t..c.....t..c..a..cc.t..c..ta....g..c...t.a.....a..t..tt.g
.t.t..c.cc.atct..tggag.t.......a......g..............c.....c..t..c..g..ttct...
..t..t..c..c..t..g.....t..tt.a..t..t.....tt.a..ta.t..a..ggtt.....t...t.....g.t
t.g..t.....c.....t................gtaag..ct....g...........c..t..............t
gc...ga.t..gg.............t.....t....t..a.....t..t..t........g..cc.......c..t.
..........g..t........t..t....g.-------
KY823499.1_Laubierpholoe_sp._B_B 
tcaataagccttctaattcgtgcagagtta..c........ct.tc.tc.t..t..t..c...........t..t..c
........t........tc.c..g........c........g..ca.t...g.a..............t.....aa..
.....t..g.....g..c..t..c.....c..c..c..tc.t......a....t..c........c...........g
.tct..c.cc.atc....ggag.......g.a...t.....t..t..t........c..c........a..gtct...
..t..t.....t..a.....t..c..tt.g..a..t..c.....c..ta.c..t...gtc..g..t.....t..tg.t
t.a..t...........t................tcaa....t.g..a...........t..tc.t..c..t.....t
gct..ga.....g.............tc.t..a....t..a.....t...........a..g..cc....t..c..t.
.c........t..a..............t.gg..t..t.
MN165336.1_Pholoe_assimilis_Norw 
---ataagaatgttaattcgagctgaactt..t.....t..at.t...c.t..c....................t...
..g..a..a........t.....g.........t.......g..ta.tt..g.a..g..g........t...t.aa.c
..ct.....t.a..g.....t..c..a..t..c..g..cc.t..c..ta..........g.....g..a..t..a..a
.tc..t...t.a.g....agcg.t.......ag..g.....g.....t.....a.....c..c.....a..ctct..c
..t........g.....t.....t..t..a..a........g.....ta.t..a..ggtc..g.....c.....gg.t
c.a..t.....c..c..t...t.a.....g..g.acaa......g..a.....g..t..g..tc.t.....t..gg.t
gct...a.t...g.t...t.at.at.....agt....g..a..g........t.....c...t.a.....t.......
..t.a..c.....g..t........t-------------
MN165384.1_Pholoe_pallida_Great_ 
---ataagcattttaatccgtgcagaacta..t.....t..c..ac.c..............gc.t............
..t..a...........t........c..t...t.......g..ta.t..t.....a...............t.aa..
..t......t.g..g.....t........c........tc.t......a...........t.a..c.....c..a..a
.tct..c..c.a.gg...agag.t..t....ag..g..a..g..t...........t.....c.....a..ctcc..c
..t........g........t..t.................t.....tc.t..a..ggtc.....t..c..c..c..c
t.a..............ta.cc.c.....g..c.ataa...g..t..cc.......c.....a........t.....a
gct.....a..g..t..c........tc..ag.....t..cc.......t..t.....c..g................
....a..c..c..t..t..c..t..t-------------
JN852942.1_Pholoides_asperus_Wes 
tcaataagtctccttattcgtgctgaactt..t........c..gc.c.....t..t......c.c..c.....t...
..t..c.....c..t..t.................t..c......a.t...g.a..a..g.....a........aa..
..tt.......c.....t..t.....a..t..c.....t.....c...a...................a.....t..a
.tc..tc..t.atcc..tagag.........a......a..c..t...........c..c..t..a..ct.t.c....
..t..t.....c..tg..........tt.a..a..t..c..a..c..ta.c..t...gtg.....t...t....cg.t
t.a..t.................c..c.....gcataa...c..t..c..............cc....c..t......
gc....a.....g.t...........t.....a........c.......c.....c..g.....ac.c..c.......
....a..c..t..t..t........t..t.gc..t..c.
AY839578.1_Aphrodita_aculeata   
tcaataaggctactgattcgcgccgaatta..t.....c..a..t...c....t..t...........c........c
.....c..t.....t..tc.t..............t..g.................g........c..t...t.aa.c
.....t...t.a.....c........a..t..c.....tc........a.......c......t.a...........a
.....tc..c..gcc...g.tg.........a...g.....t..t.....g..a.....c..c.....at.gtct...
..t..a........g.....t.....tt.a..t..t..c.....g..ta.t..a..gg.c.....c..c..t...g.c
c.a..t........c..c..g..c..........g.aa...gt.....c.......t..c..cc.t...........t
gc....a.t...g.......g..g..tc.t...t......cc.t..t........c......t.a.....t..c....
....a.....t..t..tc.......tt.a.---------
JN852920.1_Mexieulepis_weberi   
---ataagactcttaatccgggctgagctt..t........g..tc.c.....c.........c.c.....t..t...
..t..c..t..c......c.......c........t.....g.....ta.......c.....c..a........aa..
...........c..t.....t..c..a.....c..c...c.t......a.......c.....c..a..g..t..t...
..c...c.cc.cgc....g.ag....g....a.........g..t..g........t.....c..ct.a..c.c...c
..c..t..c..c...........c..tt.a.................ta.c......g.t..a..t.....c...g.c
c.a........c..a..c..a...............aa...t.....ac.......t..t..a.....c..c.....a
g.t...a.t...g.............tc.c..g...................t..c.........c....c.......
.c..a..c.....a.....c..t..g..c.g...t..g.
;
end;


begin mrbayes;
set autoclose=yes;
log start filename=Sigalionidaelog replace;
outgroup JN852920.1_Mexieulepis_weberi;
charset A = 1-585\3; [COI, GTR+I+G]
charset B = 2-585\3; [COI, GTR+I+G]
charset C = 3-585\3; [COI, GTR+I+G]
partition bycodon=3:A,B,C;
set partition = bycodon;
lset applyto=(1) nst=6 rates=invgamma; 
lset applyto=(2) nst=6 rates=invgamma;
lset applyto=(3) nst=6 rates=invgamma; 
prset applyto=(all);
unlink revmat=(all) shape=(all) pinvar=(all) statefreq=(all);
mcmc ngen=20000000 printfreq=1000 samplefreq=100 nchains=4 savebrlens=yes filename=Sigalionidae_out;
sump filename=Sigalionidae_out relburnin=yes burninfrac=0.5;
sumt filename=Sigalionidae_out relburnin=yes burninfrac=0.5 contype=allcompat;
END;
