# Supplementary material for: Sthenelais onca sp. nov. (Phyllodocida, Sigalionidae) from a sandy beach on the North Pacific coast of Costa Rica
Source: Zookeys. 2026 Apr 24;1278:73–93. doi: 10.3897/zookeys.1278.176443 (PMC13135203; doi:10.3897/zookeys.1278.176443)
Supplement: Supplementary material 2 — Genetic distance [file zookeys-1278-073_article-176443__-s002.xlsx]

## Sheet: dist
Sequence	Sthenelais verruculosa — CMBIA504-11 — West USA	Sthenelais berkeleyi — BBPS790-19 — West USA	Sthenelais berkeleyi — MH242982.1 — West USA	Sthenelais tertiaglabra — BBPS910-19 — West USA	Sthenelais boa — NIB017-21 — Ireland	Sthenelais boa — KR916939.1 — Portugal	Sthenelais boa — KJ183006.1 — France	Sthenelais boa — AY839587.1 — France	Sthenelais boa — KP254706.1 — USA East BOLD VATWO031-14	Sthenelais boa — KP254691.1 — USA East BOLD VATWO027-14	Sthenelais boa — AY894321.1 — USA East	Sthenelais sp A ZW-2021 OL693265 — GBMNF775-22 — China	Sthenelais sp ON089671 — GBMNF774-22 — India	Sthenelais sp A ZW-2021 OL964292 — GBMNF776-22 — China	Sthenelais limicola — KF808176.1 — North Spain	Sthenelais limicola — CRYNO275-15 — Norway	Sthenelais limicola — GEANS190-20 — North Sea	Sthenelais limicola — POLNB1624-15 — Norway	Sthenelais limicola — PONOR163-20 — Norway	Sthenelais — BMAR008-17 — Costa Rica	Sthenelais — BMAR009-17 — Costa Rica	Sthenelais — BMAR014-17 — Costa Rica	Sthenelais — BMAR015-17 — Costa Rica
Sthenelais verruculosa — CMBIA504-11 — West USA	0
Sthenelais berkeleyi — BBPS790-19 — West USA	0.166	0
Sthenelais berkeleyi — MH242982.1 — West USA	0.171	0.020	0
Sthenelais tertiaglabra — BBPS910-19 — West USA	0.175	0.190	0.199	0
Sthenelais boa — NIB017-21 — Ireland	0.232	0.227	0.222	0.228	0
Sthenelais boa — KR916939.1 — Portugal	0.228	0.227	0.222	0.232	0.005	0
Sthenelais boa — KJ183006.1 — France	0.232	0.225	0.224	0.227	0.002	0.007	0
Sthenelais boa — AY839587.1 — France	0.232	0.232	0.225	0.238	0.013	0.011	0.013	0
Sthenelais boa — KP254706.1 — USA East BOLD VATWO031-14	0.217	0.220	0.215	0.202	0.214	0.214	0.214	0.219	0
Sthenelais boa — KP254691.1 — USA East BOLD VATWO027-14	0.219	0.220	0.215	0.205	0.210	0.210	0.210	0.216	0.008	0
Sthenelais boa — AY894321.1 — USA East	0.219	0.222	0.217	0.205	0.217	0.217	0.217	0.223	0.003	0.012	0
Sthenelais sp A ZW-2021 OL693265 — GBMNF775-22 — China	0.219	0.222	0.217	0.219	0.210	0.210	0.210	0.216	0.207	0.205	0.207	0
Sthenelais sp ON089671 — GBMNF774-22 — India	0.242	0.245	0.243	0.245	0.235	0.235	0.235	0.243	0.233	0.232	0.233	0.035	0
Sthenelais sp A ZW-2021 OL964292 — GBMNF776-22 — China	0.217	0.220	0.217	0.215	0.210	0.210	0.210	0.216	0.207	0.205	0.207	0.003	0.033	0
Sthenelais limicola — KF808176.1 — North Spain	0.250	0.238	0.245	0.215	0.250	0.250	0.248	0.253	0.240	0.242	0.240	0.204	0.230	0.200	0
Sthenelais limicola — CRYNO275-15 — Norway	0.247	0.240	0.243	0.215	0.248	0.248	0.247	0.253	0.237	0.238	0.237	0.202	0.228	0.199	0.003	0
Sthenelais limicola — GEANS190-20 — North Sea	0.247	0.240	0.243	0.215	0.248	0.248	0.247	0.253	0.237	0.238	0.237	0.202	0.228	0.199	0.003	0.000	0
Sthenelais limicola — POLNB1624-15 — Norway	0.245	0.238	0.242	0.214	0.247	0.247	0.245	0.251	0.235	0.237	0.235	0.200	0.227	0.197	0.005	0.002	0.002	0
Sthenelais limicola — PONOR163-20 — Norway	0.245	0.238	0.242	0.217	0.247	0.247	0.245	0.253	0.235	0.237	0.235	0.200	0.227	0.197	0.005	0.002	0.002	0.003	0
Sthenelais — BMAR008-17 — Costa Rica	0.224	0.220	0.225	0.197	0.202	0.202	0.200	0.208	0.209	0.210	0.210	0.180	0.210	0.177	0.202	0.199	0.199	0.197	0.197	0
Sthenelais — BMAR009-17 — Costa Rica	0.224	0.219	0.224	0.195	0.200	0.200	0.199	0.206	0.205	0.207	0.207	0.184	0.214	0.180	0.200	0.197	0.197	0.195	0.195	0.005	0
Sthenelais — BMAR014-17 — Costa Rica	0.224	0.222	0.227	0.197	0.200	0.200	0.199	0.206	0.210	0.212	0.212	0.184	0.214	0.180	0.200	0.197	0.197	0.195	0.195	0.005	0.007	0
Sthenelais — BMAR015-17 — Costa Rica	0.222	0.220	0.225	0.199	0.204	0.204	0.202	0.210	0.210	0.212	0.212	0.182	0.212	0.179	0.202	0.199	0.199	0.197	0.197	0.002	0.007	0.007	0
Mean distance	0.22	0.223		0.197	0.203				0.210			0.191			0.198					0.006
Supplementary material 2. Genetic distance based on uncorrected pairwise distance between species within Clade B2b. Mean distance among Sthenelais onca sp. nov. and other Sthenelais specimens in bold.
