# Supplementary material for: Sthenelais onca sp. nov. (Phyllodocida, Sigalionidae) from a sandy beach on the North Pacific coast of Costa Rica
Source: Zookeys. 2026 Apr 24;1278:73–93. doi: 10.3897/zookeys.1278.176443 (PMC13135203; doi:10.3897/zookeys.1278.176443)
Supplement: Supplementary material 3 — Sthenelais species distribution and neurosetae characteristics [file zookeys-1278-073_article-176443__-s003.xlsx]

## Sheet: Supplementary table
	Species	Distribution	Shaft of neurosetae S(smooth) or T (with spinous rows)	Neurosetae shalf (comments)	Source	Pages with the species information	Link	Map from GBIF
1	Sthenelais anocula Day, 1973	Beaufort, North Carolina	S	Smooth shaft-heads.	Day, 1973	page(s): 12-14, fig. 2f-j	https://ia902909.us.archive.org/24/items/newpolychaetafro00dayj/newpolychaetafro00dayj.pdf	https://www.gbif.org/species/2312973
2	Sthenelais articulata Kinberg, 1856	Brazil	T	With spinous rows	Kinberg, 1856	page(s): 387	https://www.biodiversitylibrary.org/page/15970133#page/401/mode/1up	https://www.gbif.org/species/2313017
3	Sthenelais berkeleyi Pettibone, 1971	British Columbia to Southern California.	T	Setiger II and III stems with numerous spinous rows (9-22). Anterior and middle setieger with compound falcigerous with blades formed of about 7 articles and stems with about 4 spinous rows. Other setae smooth shaft.	Pettibone, 1971	page(s): 1395-1400, figs. 4-7	https://repository.si.edu/bitstream/handle/10088/3406/Pettibone-1971-JFishResBdCan.pdf?sequence=1&isAllowed=y	https://www.gbif.org/species/2312991
4	Sthenelais blanchardi Kinberg, 1858	Chile	S	Smooth shaft in fig. 37 G u´	Kinberg, 1858	page(s): 28 Plate T VIII 37 F and G	https://www.biodiversitylibrary.org/item/313963#page/84/mode/1up	https://www.gbif.org/species/2312975
5	Sthenelais boa (Johnston, 1833)	North Atlantic Ocean, Berwick Bay, England, Mediterranean Sea	T	Upper slender compound falciger with serration in fig. 4H. Middle stout compound falciger smooth in fig 4I	Johnston, 1833	page(s): 322; note: Berwick Bay, England	https://www.biodiversitylibrary.org/page/2357784#page/336/mode/1up	https://www.gbif.org/species/2312998
6	Sthenelais brachiata Imajima, 2003	Japan	T	Stems with 2-7 spinous rows (fi g3.8a-b). Stems with faint spinous rows (fig 3.8c-d). Stems with 3-6 spinous rows	Imajima, 2003	page(s): 60-65, figs. 35-38	-	-
7	Sthenelais caerulea (Schmarda, 1861)	Chile	T	Shaft of long blade chaeta with serration in fig 319d	Schmarda, 1861	page(s): 1501-151, Fig. 319	https://www.biodiversitylibrary.org/item/50342#page/1/mode/1up	https://www.gbif.org/occurrence/1056292803
8	Sthenelais chathamensis Knox, 1960	Chatam Island, New Zealand	S	Chaeta with smoth shaft	Knox, 1960	page(s): 94, Fig. 79-84	https://archive.org/details/nzoimemoir00061960/page/n23/mode/2up	https://www.gbif.org/species/2312992
9	Sthenelais colorata Monro, 1924	Australia, Panama, Costa Rica, Mexico, Costa Rica, Peru	T	Monro (1924) long-jointed compound chaeta with spinons shaft. Serration on shaft of falciger plate 13 fig 165 of Hartmann	Monro, 1924	page(s): 52-54	https://doi.org/10.1111/j.1096-3642.1924.tb02207.x	https://www.gbif.org/occurrence/31580521
10	Sthenelais filamentosus Ditlevsen, 1917	Iceland	S	Smooth shaft in fig. 23	Ditlevsen, 1917	page(s): 50-52, text-figs. 22-24, plate IV fig. 6, plate V fig. 9	https://www.biodiversitylibrary.org/page/2228110#page/57/mode/1up	-
11	Sthenelais fusca Johnson, 1897	Central California to Peru	T	Pettibone (1971): stems with numerous spinous rows (7-20). Stems with 4-6 spinous rows/stems with 3-5 spinous rows; C-shaped group of stout neurosetae with blades short to slightly longer, with stems smooth (Fig. 2e, g).	Johnson, 1897	page(s): 185-186, plate IX figs. 60, 61, 61a-b, plate X figs. 64, 64a-g	https://repository.si.edu/bitstream/handle/10088/3406/Pettibone-1971-JFishResBdCan.pdf?sequence=1&isAllowed=y	https://www.gbif.org/species/2312995
12	Sthenelais gracilior Augener, 1906	Caribbean Sea, off Barbados	T	Shaft is slightly broadened at the end and here shows a pair of teeth	Augener, 1906	page(s): 107, Taf. 1-2, Fig. 18-23	https://www.biodiversitylibrary.org/page/30295058#page/163/mode/1up	-
13	Sthenelais gracilis Verrill, 1879	Gloucester, Mass, North Atlantic	S	Smooth shaft	Verrill, 1879	page(s): 166	https://www.biodiversitylibrary.org/page/7303133#page/176/mode/1up	https://www.gbif.org/species/2312979
14	Sthenelais haddoni McIntosh, 1897	South West Ireland	T	Shafts having eight or nine whorls of spikes	McIntosh, 1897	page(s): 403-404	https://www.biodiversitylibrary.org/item/95844#page/14/mode/1up	-
15	Sthenelais helenae Kinberg, 1856	Chile to Mexico, and Galapagos	T	Stems with numerous spinous rows stems smooth or with faint spinous rows	Kinberg, 1856	page(s): 387	https://www.biodiversitylibrary.org/page/15970133	https://www.gbif.org/species/2313024
16	Sthenelais jeffreysi McIntosh, 1876	Ireland	T	Four rows of spines at the end of the shaft.	McIntosh, 1876	page(s): 406-407, plate 72, figure 18; plate 73 figures 1-3; note: author: "Dredged in 165 fathoms off the west coast of Ireland (Station 9) in 1869. "	https://www.biodiversitylibrary.org/page/28910974#page/554/mode/1up	https://www.gbif.org/species/2313028
17	Sthenelais koepckei Hartmann-Schröder, 1960	Peru	T	The shaft of these bristles is distally broadened	Hartmann-Schröder, 1960	page(s): 2-5, figs. 1-8	http://www.tandfonline.com/doi/abs/10.1080/01650526009380621	-
18	Sthenelais kuekenthali Augener, 1933	Jamaica	-	-	Augener, 1933	page(s):192-193	https://repository.naturalis.nl/pub/318655/ZM1933015011.pdf	-
19	Sthenelais limicola (Ehlers, 1864)	North Atlantic	S	Barnich & Van Haaren (2021): Smooth shaft in fig. 2.	Ehlers, 1864	page(s):120-135	https://www.biodiversitylibrary.org/page/1985759#page/163/mode/1up	https://www.gbif.org/species/2313008
20	Sthenelais luxuriosa Grube, 1875	Phillippines	-	-	Grube, 1875	page(s): 78	https://www.biodiversitylibrary.org/page/38491723#page/94/mode/1up	-
21	Sthenelais malayana Horst, 1917	Celebes	S	Smooth shaft	Horst, 1917	page(s): 114-115, plate XXIII figs. 7-9	https://www.biodiversitylibrary.org/page/2219945#page/79/mode/1up	https://www.gbif.org/occurrence/1057174760
22	Sthenelais marianae Hartmann-Schröder, 1980	Australia	-	-	Hartmann-Schröder, 1980		-	-
23	Sthenelais mitsuii (Okuda, 1938)	Japan	T	Neurosetae with toothed shaft and compound, pointed, caniculate blades	Okuda, 1938			https://www.gbif.org/species/2312996
24	Sthenelais muelleri Grube, 1875	Brazil	-	-	Grube, 1875	page(s): 77	https://www.biodiversitylibrary.org/page/38491723#page/93/mode/1up	-
25	Sthenelais nami Gallardo, 1968	Vietnam	T	Shaft of composite spiniger neurosetae are distally denticulated	Gallardo, 1968		-	-
26	Sthenelais neoleanirae Hartman, 1939	Gulf of California	T	Long spinose shaft in second parapodium, heavy with few or none serrations and a bifid tip.	Hartman, 1939		https://www.biodiversitylibrary.org/page/27822254#page/79/mode/1up	https://www.gbif.org/species/2313015
27	Sthenelais novaezealandiae Monro, 1936	New Zeland	-	-	Monro, 1936	page(s): 108-109	https://www.biodiversitylibrary.org/page/5606907#page/124/mode/1up	-
28	Sthenelais orientalis Potts, 1910	Indian Ocean, Amirantes Atoll, Seychelles	-	Midventral setae with thick yellow shafts	Potts, 1910	page(s): 348-349, plate 21 fig. 62	https://www.biodiversitylibrary.org/page/16399262#page/398/mode/1up	https://www.gbif.org/species/2312986
29	Sthenelais pectinata Thomassin, 1970	Indian Ocean, Madagascar	S	Smooth shaft	Thomassin, 1970	page(s): 62-64	https://www.researchgate.net/publication/330185572_1970_THOMASSIN_B_Contribution_Etude_des_Polychetes_de_la_region_de_Tulear_II_Quelques_Aphroditidae	-
30	Sthenelais pettiboneae Hutchings & Murray, 1984	Australia	T	Shaft with few spinous rows (segments 2-4) in top neurosetae, and smooth shaft in rest	Hutchings, 1984	page(s): 19-23, figs. 6.1-7, 7.1-12, 8.1-10	https://journals.australian.museum/media/Uploads/Journals/16834/101_complete.pdf	https://www.gbif.org/species/2313016
31	Sthenelais ralumensis Augener, 1927	New Britain, Bismark Archipelago	-	-	Augener, 1927		-	-
32	Sthenelais setosa Bush in Verrill, 1900	Bermudas	T	Spinous shaft in neurosetae	Verrill, 1900	page(s): 666-668	https://www.biodiversitylibrary.org/page/27731368#page/376/mode/1up	https://www.gbif.org/species/2312974
33	Sthenelais taurangaensis Augener, 1927	New Zeland, Tauranga	-	-	Augener, 1927		-	-
34	Sthenelais tehuelcha Ichazo, 1985	Argentina	-	-	Ichazo, 1985	page(s): 1-4, figs. 1a-o, 2h-k		https://www.gbif.org/species/2312982
35	Sthenelais tertiaglabra Moore, 1910	off San Diego and Monterey Bay, California	T	Dorsal neurosetae with often ornamented shaft with several antrorse pectinae or spinulose rows. Those of the main ventral have quite smooth shafts of intermidiate length. Setae of the outer ventral have strongly curved shafts and appendages (P XXXIII, Fig. 117)	Moore, 1910	page(s): 395-398, plate XXXIII figs. 113-120	https://www.biodiversitylibrary.org/page/5526353#page/366/mode/1up	https://www.gbif.org/species/2312989
36	Sthenelais verruculosa Johnson, 1897	California	T	-	Johnson, 1897	page(s): 187, plate IX figs. 62, 62a, plate X figs. 65, 65a-d	https://archive.org/details/proceedingscali01sciegoog/page/n9/mode/2up	https://www.gbif.org/species/2312976
37	Sthenelais zeylanica Willey, 1905	Sri Lankan, Indian Ocean	-	-	Willey, 1905		https://www.biodiversitylibrary.org/page/1936112#page/313/mode/1up	https://www.gbif.org/species/2312993
38	Sthenelais zonata Rullier, 1964	Camerun	-	-	Rullier, 1964		https://horizon.documentation.ird.fr/exl-doc/pleins_textes/cahiers/oceanographie/19481.pdf	-
Supplementary material 3. Sthenelais species distribution and neurosetae characteristics.
